# Supplementary material for: Diagnostic accuracy of antigen-based immunochromatographic rapid diagnostic tests for the detection of Salmonella in blood culture broth
Source: PLoS One. 2018 Mar 8;13(3):e0194024. doi: 10.1371/journal.pone.0194024 (PMC5843332; doi:10.1371/journal.pone.0194024)
Supplement: S1 Table — ATCC = American Type Culture Collection. CFU = Colony Forming Units. NA = Not Applicable. (XLSX) [file pone.0194024.s002.xlsx]

## Sheet: S1
S1. Dataset - Results spiking experiments
Species/strain	Reference	Time to growth (h) - BacT/ALERT 3D	Calculated orginal concentration based on average colony count
Salmonella Paratyphi A	ATCC 9150	14	8,1 x 109
Salmonella Typhimurium	ATCC 14028	12	1,3 x 1010
Salmonella Concord	1309	12	2,5 x 109
Salmonella Typhi	32304	15	2,9 x 109
Salmonella Enteritidis	ATCC 13076	13	1,3 x 1010
Salmonella Jamaica	2426	12	2,6 x 109
Salmonella enterica subsp. diarizonae	408	15	2,4 x 109
Escherichia coli	ATCC 25922	13	1,2 x 109
Klebsiella pneumoniae	ATCC 13883	12	2,2 x 109
Burkholderia cepacia	357	20	1,9 x 108
Acinetobacter baumannii	388	13	2,3 x 108
Citrobacter freundii Vi+	1032	12	1,4 x 109
Proteus mirabilis	ATCC 12453	17	1,8 x 109
Enterobacter cloacae	ATCC 23355	14	1,3 x 109
Streptococcus pneumoniae	ATCC 6305	15	4 x 108
Staphyloccus aureus	ATCC 25923	16	1 x 108
Coagulase negative staphylococci	238	19	1,5 x 10 8
Bacillus cereus	256	16	1 x 107
Corynebactrium diphtheriae	288	18	4,4 x 108
