# Supplementary material for: Diagnostic accuracy of antigen-based immunochromatographic rapid diagnostic tests for the detection of Salmonella in blood culture broth
Source: PLoS One. 2018 Mar 8;13(3):e0194024. doi: 10.1371/journal.pone.0194024 (PMC5843332; doi:10.1371/journal.pone.0194024)
Supplement: S2 Table — N = no test line; F = faint; W = weak; M = medium; S = strong. Min = Reading after 10 minutes. Max = Reading after 20 minutes. R1 = Reader 1. R2 = Reader 2 (2 different persons). (XLSX) [file pone.0194024.s003.xlsx]

## Sheet: S2
S2. Dataset - Results Rapid Diagnostic tests on blood culture broth
Sample_No.	Country_Collection	Sample_ID	Country_Storage	Age_years	Age_months	Gender	Date_of_Collection	Original_ID_broth	ID_broth_confirmed	Confirmed_ID_broth	Date_of_testing	Days_to_testing	Months_to_testing	SD_R1_Min	SD_R2_Min	Consensus_SD_Min	SD_R1_Result_Min	SD_R2_Result_Min	Consensus_Result_SD_Min	SD_R1_Max	SD_R2_Max	Consensus_SD_Max	SD_R1_Result_Max	SD_R2_Result_Max	Consensus_Result_SD_Max	CD_R1	CD_R2	Consensus_CD	CD_R1_Result	CD_R2_Result	RESULT_CD	False_result_SD	False_result_CD
1	Cambodia	1/01	Cambodia	61	NK	F	2015-01-01	Escherichia coli	No	NA	2016-08-09	586	19.5333	N	N	N	Negative	Negative	Negative	N	N	N	Negative	Negative	Negative	N	N	N	Negative	Negative	Negative	No	No
2	Cambodia	1/07	Cambodia	30	NK	F	2015-01-03	Salmonella Paratyphi A	No	NA	2016-08-09	584	19.4667	N	N	N	Negative	Negative	Negative	N	N	N	Negative	Negative	Negative	F	F	F	Positive	Positive	Positive	No	No
3	Cambodia	1/09	Cambodia	22	NK	F	2015-01-05	Salmonella Typhi	No	NA	2016-08-09	582	19.4	S	S	S	Positive	Positive	Positive	S	S	S	Positive	Positive	Positive	M	M	M	Positive	Positive	Positive	No	No
4	Cambodia	1/11	Cambodia	27	NK	M	2015-01-06	Salmonella Paratyphi A	No	NA	2016-11-10	674	22.4667	N	N	N	Negative	Negative	Negative	N	N	N	Negative	Negative	Negative	N	N	N	Negative	Negative	Negative	No	Yes
5	Cambodia	1/13	Cambodia	46	NK	M	2015-01-13	Klebsiella pneumoniae	No	NA	2016-08-09	574	19.1333	N	N	N	Negative	Negative	Negative	N	N	N	Negative	Negative	Negative	N	N	N	Negative	Negative	Negative	No	No
6	Cambodia	1/23	Cambodia	25	NK	F	2015-01-25	Salmonella Typhi	No	NA	2016-11-10	655	21.8333	S	S	S	Positive	Positive	Positive	S	S	S	Positive	Positive	Positive	W	W	W	Positive	Positive	Positive	No	No
7	Cambodia	1/25	Cambodia	55	NK	F	2015-01-28	Salmonella Paratyphi A	No	NA	2016-11-10	652	21.7333	N	N	N	Negative	Negative	Negative	N	N	N	Negative	Negative	Negative	N	N	N	Negative	Negative	Negative	No	Yes
8	Cambodia	1/27	Cambodia	29	NK	M	2015-01-29	Salmonella Paratyphi A	No	NA	2016-11-10	651	21.7	N	N	N	Negative	Negative	Negative	N	N	N	Negative	Negative	Negative	N	N	N	Negative	Negative	Negative	No	Yes
9	Cambodia	1/33	Cambodia	25	NK	M	2015-02-03	Salmonella Paratyphi A	No	NA	2016-11-11	647	21.5667	N	N	N	Negative	Negative	Negative	N	N	N	Negative	Negative	Negative	N	N	N	Negative	Negative	Negative	No	Yes
10	Cambodia	1/43	Cambodia	85	NK	M	2015-02-11	Streptococcus pneumoniae	No	NA	2016-11-10	638	21.2667	N	N	N	Negative	Negative	Negative	N	N	N	Negative	Negative	Negative	N	N	N	Negative	Negative	Negative	No	No
11	Cambodia	1/59	Cambodia	19	NK	M	2015-02-23	Salmonella Paratyphi A	No	NA	2016-11-11	627	20.9	N	N	N	Negative	Negative	Negative	N	N	N	Negative	Negative	Negative	F	W	W	Positive	Positive	Positive	No	No
12	Cambodia	1/67	Cambodia	32	NK	M	2015-03-03	Salmonella Paratyphi A	No	NA	2016-11-11	619	20.6333	N	N	N	Negative	Negative	Negative	N	N	N	Negative	Negative	Negative	N	N	N	Negative	Negative	Negative	No	Yes
13	Cambodia	10/34	Cambodia	31	NK	F	2016-04-23	Salmonella Paratyphi A	No	NA	2016-11-11	202	6.73333	N	N	N	Negative	Negative	Negative	N	N	N	Negative	Negative	Negative	N	N	N	Negative	Negative	Negative	No	Yes
14	Cambodia	10/62	Cambodia	17	NK	M	2016-05-08	Streptococcus pneumoniae	No	NA	2016-11-11	187	6.23333	N	N	N	Negative	Negative	Negative	N	N	N	Negative	Negative	Negative	N	N	N	Negative	Negative	Negative	No	No
15	Cambodia	2/20	Cambodia	27	NK	F	2015-03-23	Salmonella Paratyphi A	No	NA	2016-11-11	599	19.9667	N	N	N	Negative	Negative	Negative	N	N	N	Negative	Negative	Negative	N	N	N	Negative	Negative	Negative	No	Yes
16	Cambodia	2/36	Cambodia	24	NK	F	2015-03-30	Salmonella Paratyphi A	No	NA	2016-11-11	592	19.7333	N	ND	N	Negative	ND	Negative	N	ND	N	Negative	ND	Negative	N	N	N	Negative	Negative	Negative	No	Yes
17	Cambodia	2/38	Cambodia	22	NK	M	2015-03-30	Salmonella Typhi	No	NA	2016-11-11	592	19.7333	S	S	S	Positive	Positive	Positive	S	S	S	Positive	Positive	Positive	W	W	W	Positive	Positive	Positive	No	No
18	Cambodia	2/50	Cambodia	45	NK	F	2015-04-06	Salmonella Paratyphi A	No	NA	2016-11-11	585	19.5	N	N	N	Negative	Negative	Negative	N	N	N	Negative	Negative	Negative	N	N	N	Negative	Negative	Negative	No	Yes
19	Cambodia	2/68	Cambodia	52	NK	F	2015-04-17	Klebsiella pneumoniae	No	NA	2016-11-11	574	19.1333	N	N	N	Negative	Negative	Negative	N	N	N	Negative	Negative	Negative	N	N	N	Negative	Negative	Negative	No	No
20	Cambodia	2/78	Cambodia	20	NK	F	2015-04-22	Salmonella Paratyphi A	No	NA	2016-11-11	569	18.9667	N	N	N	Negative	Negative	Negative	N	N	N	Negative	Negative	Negative	N	N	N	Negative	Negative	Negative	No	Yes
21	Cambodia	3/11	Cambodia	16	NK	F	2015-05-25	Salmonella Typhi	No	NA	2016-11-11	536	17.8667	S	S	S	Positive	Positive	Positive	S	S	S	Positive	Positive	Positive	W	W	W	Positive	Positive	Positive	No	No
22	Cambodia	3/13	Cambodia	37	NK	F	2015-04-25	Salmonella Typhi	No	NA	2016-11-11	566	18.8667	S	M	M	Positive	Positive	Positive	M	M	M	Positive	Positive	Positive	W	M	W	Positive	Positive	Positive	No	No
23	Cambodia	3/17	Cambodia	60	NK	F	2015-04-28	Escherichia coli	No	NA	2016-11-11	563	18.7667	N	N	N	Negative	Negative	Negative	N	N	N	Negative	Negative	Negative	N	N	N	Negative	Negative	Negative	No	No
24	Cambodia	3/41	Cambodia	21	NK	F	2015-05-01	Salmonella Paratyphi A	No	NA	2016-11-11	560	18.6667	N	N	N	Negative	Negative	Negative	N	N	N	Negative	Negative	Negative	N	N	N	Negative	Negative	Negative	No	Yes
25	Cambodia	3/61	Cambodia	15	NK	M	2015-05-23	Salmonella Typhi	No	NA	2016-11-11	538	17.9333	S	S	S	Positive	Positive	Positive	S	S	S	Positive	Positive	Positive	M	M	M	Positive	Positive	Positive	No	No
26	Cambodia	3/67	Cambodia	11	NK	F	2015-05-25	Salmonella Typhi	No	NA	2016-11-11	536	17.8667	S	M	M	Positive	Positive	Positive	M	M	M	Positive	Positive	Positive	W	M	W	Positive	Positive	Positive	No	No
27	Cambodia	36/67	Cambodia	33	NK	F	2010-11-13	Salmonella Choleraesuis	Yes	Salmonella Choleraesuis	2016-11-11	2190	73	N	N	N	Negative	Negative	Negative	N	N	N	Negative	Negative	Negative	N	N	N	Negative	Negative	Negative	No	Yes
28	Cambodia	37/24	Cambodia	47	NK	M	2010-11-18	Salmonella Choleraesuis	Yes	Salmonella Choleraesuis	2016-11-11	2185	72.8333	N	N	N	Negative	Negative	Negative	N	N	N	Negative	Negative	Negative	N	N	N	Negative	Negative	Negative	No	Yes
29	Cambodia	4/12	Cambodia	35	NK	M	2015-06-04	Salmonella Paratyphi A	No	NA	2016-11-11	526	17.5333	N	N	N	Negative	Negative	Negative	N	N	N	Negative	Negative	Negative	F	F	F	Positive	Positive	Positive	No	No
30	Cambodia	4/40	Cambodia	49	NK	F	2015-06-22	Enterococcus sp.	No	NA	2016-11-11	508	16.9333	N	N	N	Negative	Negative	Negative	N	N	N	Negative	Negative	Negative	N	N	N	Negative	Negative	Negative	No	No
31	Cambodia	4/66	Cambodia	31	NK	F	2015-07-14	Salmonella Paratyphi A	No	NA	2016-11-11	486	16.2	N	N	N	Negative	Negative	Negative	N	N	N	Negative	Negative	Negative	N	N	N	Negative	Negative	Negative	No	Yes
32	Cambodia	5/31	Cambodia	34	NK	M	2015-08-04	Salmonella Paratyphi A	No	NA	2016-11-11	465	15.5	N	N	N	Negative	Negative	Negative	N	N	N	Negative	Negative	Negative	N	N	N	Negative	Negative	Negative	No	Yes
33	Cambodia	5/50	Cambodia	25	NK	M	2015-01-25	Salmonella Typhi	No	NA	2016-11-11	656	21.8667	S	S	S	Positive	Positive	Positive	S	S	S	Positive	Positive	Positive	W	W	W	Positive	Positive	Positive	No	No
34	Cambodia	6/28	Cambodia	50	NK	F	2015-09-03	Salmonella Paratyphi A	No	NA	2016-11-11	435	14.5	N	N	N	Negative	Negative	Negative	N	N	N	Negative	Negative	Negative	W	W	W	Positive	Positive	Positive	No	No
35	Cambodia	6/58	Cambodia	58	NK	F	2015-09-22	Staphylococcus aureus	No	NA	2016-11-11	416	13.8667	N	N	N	Negative	Negative	Negative	N	N	N	Negative	Negative	Negative	N	N	N	Negative	Negative	Negative	No	No
36	Cambodia	8/34	Cambodia	72	NK	M	2015-12-20	Salmonella Paratyphi A	No	NA	2016-11-11	327	10.9	N	N	N	Negative	Negative	Negative	N	N	N	Negative	Negative	Negative	N	N	N	Negative	Negative	Negative	No	Yes
37	Cambodia	9/66	Cambodia	30	NK	F	2015-02-27	Salmonella Paratyphi A	No	NA	2016-11-17	629	20.9667	N	N	N	Negative	Negative	Negative	N	N	N	Negative	Negative	Negative	F	F	F	Positive	Positive	Positive	No	No
38	Cambodia	46/19	Cambodia	27	NK	F	2011-06-15	Salmonella Typhi	No	NA	2016-11-17	1982	66.0667	S	S	S	Positive	Positive	Positive	S	S	S	Positive	Positive	Positive	W	W	W	Positive	Positive	Positive	No	No
39	Cambodia	46/22	Cambodia	20	NK	M	2011-06-16	Salmonella Typhi	No	NA	2016-11-17	1981	66.0333	S	S	S	Positive	Positive	Positive	S	S	S	Positive	Positive	Positive	F	F	F	Positive	Positive	Positive	No	No
40	Cambodia	51/28	Cambodia	20	NK	M	2011-11-09	Salmonella Typhi	No	NA	2016-11-17	1835	61.1667	S	S	S	Positive	Positive	Positive	S	S	S	Positive	Positive	Positive	M	W	M	Positive	Positive	Positive	No	No
41	Cambodia	52/23	Cambodia	30	NK	F	2011-12-15	Salmonella Typhi	No	NA	2016-11-17	1799	59.9667	S	S	S	Positive	Positive	Positive	S	S	S	Positive	Positive	Positive	W	W	W	Positive	Positive	Positive	No	No
42	Cambodia	13/49	Cambodia	25	NK	F	2016-08-01	Salmonella Paratyphi A	No	NA	2016-11-17	108	3.6	N	N	N	Negative	Negative	Negative	N	N	N	Negative	Negative	Negative	N	N	N	Negative	Negative	Negative	No	Yes
43	Cambodia	13/73	Cambodia	31	NK	F	2016-08-12	Salmonella Paratyphi A	No	NA	2016-11-17	97	3.23333	N	N	N	Negative	Negative	Negative	N	N	N	Negative	Negative	Negative	N	N	N	Negative	Negative	Negative	No	Yes
44	Cambodia	14/16	Cambodia	20	NK	F	2016-08-19	Salmonella Paratyphi A	No	NA	2016-11-17	90	3	N	N	N	Negative	Negative	Negative	N	N	N	Negative	Negative	Negative	N	N	N	Negative	Negative	Negative	No	Yes
45	Cambodia	14/18	Cambodia	26	NK	M	2016-08-19	Salmonella Typhi	No	NA	2016-11-17	90	3	F	F	F	Positive	Positive	Positive	F	F	F	Positive	Positive	Positive	F	F	F	Positive	Positive	Positive	No	No
46	Cambodia	15/61	Cambodia	25	NK	F	2016-10-21	Salmonella Paratyphi A	No	NA	2016-11-17	27	0.9	N	N	N	Negative	Negative	Negative	N	N	N	Negative	Negative	Negative	N	N	N	Negative	Negative	Negative	No	Yes
47	Cambodia	3/16	Cambodia	23	NK	M	2015-04-27	Salmonella Paratyphi A	No	NA	2016-11-17	570	19	N	N	N	Negative	Negative	Negative	N	N	N	Negative	Negative	Negative	N	F	F	Negative	Positive	Positive	No	No
48	Cambodia	4/14	Cambodia	56	NK	M	2015-01-16	Staphylococcus aureus	No	NA	2016-11-17	671	22.3667	N	N	N	Negative	Negative	Negative	N	N	N	Negative	Negative	Negative	N	N	N	Negative	Negative	Negative	No	No
49	Cambodia	9/54	Cambodia	14	NK	F	2015-02-25	Salmonella Paratyphi A	No	NA	2016-11-17	631	21.0333	N	N	N	Negative	Negative	Negative	N	N	N	Negative	Negative	Negative	N	N	N	Negative	Negative	Negative	No	Yes
50	Cambodia	1/41	Cambodia	36	NK	F	2015-02-09	Enterococcus faecalis	No	NA	2016-11-17	647	21.5667	N	N	N	Negative	Negative	Negative	N	N	N	Negative	Negative	Negative	N	N	N	Negative	Negative	Negative	No	No
51	Cambodia	1/55	Cambodia	24	NK	M	2015-02-23	Salmonella Paratyphi A	No	NA	2016-11-17	633	21.1	N	N	N	Negative	Negative	Negative	N	N	N	Negative	Negative	Negative	N	N	N	Negative	Negative	Negative	No	Yes
52	Cambodia	1/17	Cambodia	62	NK	F	2015-01-15	Burkholderia pseudomallei	No	NA	2016-11-17	672	22.4	N	N	N	Negative	Negative	Negative	N	N	N	Negative	Negative	Negative	N	N	N	Negative	Negative	Negative	No	No
53	Cambodia	1/31	Cambodia	27	NK	F	2015-02-03	Salmonella Paratyphi A	No	NA	2016-11-17	653	21.7667	N	N	N	Negative	Negative	Negative	N	N	N	Negative	Negative	Negative	N	N	N	Negative	Negative	Negative	No	Yes
54	Cambodia	3/23	Cambodia	66	NK	M	2015-04-29	Salmonella Paratyphi A	No	NA	2016-11-17	568	18.9333	N	N	N	Negative	Negative	Negative	N	N	N	Negative	Negative	Negative	N	N	N	Negative	Negative	Negative	No	Yes
55	Cambodia	2/74	Cambodia	27	NK	F	2015-04-20	Salmonella Paratyphi A	No	NA	2016-11-17	577	19.2333	N	N	N	Negative	Negative	Negative	N	N	N	Negative	Negative	Negative	N	N	N	Negative	Negative	Negative	No	Yes
56	Cambodia	1/37	Cambodia	27	NK	F	2015-02-04	Salmonella Paratyphi A	No	NA	2016-11-17	652	21.7333	N	N	N	Negative	Negative	Negative	N	N	N	Negative	Negative	Negative	N	N	N	Negative	Negative	Negative	No	Yes
57	Cambodia	2/48	Cambodia	22	NK	F	2015-04-06	Salmonella Paratyphi A	No	NA	2016-11-17	591	19.7	N	N	N	Negative	Negative	Negative	N	N	N	Negative	Negative	Negative	N	N	N	Negative	Negative	Negative	No	Yes
58	Cambodia	2/42	Cambodia	40	NK	F	2015-04-03	Salmonella Paratyphi A	No	NA	2016-11-17	594	19.8	N	N	N	Negative	Negative	Negative	N	N	N	Negative	Negative	Negative	N	N	N	Negative	Negative	Negative	No	Yes
59	Cambodia	3/35	Cambodia	24	NK	M	2015-05-04	Salmonella Paratyphi A	No	NA	2016-11-17	563	18.7667	N	N	N	Negative	Negative	Negative	N	N	N	Negative	Negative	Negative	N	N	N	Negative	Negative	Negative	No	Yes
60	Cambodia	3/72	Cambodia	77	NK	F	2015-05-29	Burkholderia cepacia	No	NA	2016-11-17	538	17.9333	N	N	N	Negative	Negative	Negative	N	N	N	Negative	Negative	Negative	N	N	N	Negative	Negative	Negative	No	No
61	Cambodia	4/54	Cambodia	27	NK	F	2015-07-02	Burkholderia pseudomallei	No	NA	2016-11-17	504	16.8	N	N	N	Negative	Negative	Negative	N	N	N	Negative	Negative	Negative	N	N	N	Negative	Negative	Negative	No	No
62	Cambodia	7/15	Cambodia	36	NK	F	2015-10-06	Burkholderia pseudomallei	No	NA	2016-11-17	408	13.6	N	N	N	Negative	Negative	Negative	N	N	N	Negative	Negative	Negative	N	N	N	Negative	Negative	Negative	No	No
63	Cambodia	10/10	Cambodia	62	NK	M	2016-04-13	Burkholderia pseudomallei	No	NA	2016-11-17	218	7.26667	N	N	N	Negative	Negative	Negative	N	N	N	Negative	Negative	Negative	N	N	N	Negative	Negative	Negative	No	No
64	Cambodia	44/77	Cambodia	44	NK	F	2011-05-07	Salmonella Typhi	No	NA	2016-11-17	2021	67.3667	S	S	S	Positive	Positive	Positive	S	S	S	Positive	Positive	Positive	W	W	W	Positive	Positive	Positive	No	No
65	Cambodia	47/4	Cambodia	18	NK	F	2011-07-04	Salmonella Typhi	No	NA	2016-11-17	1963	65.4333	S	S	S	Positive	Positive	Positive	S	S	S	Positive	Positive	Positive	W	W	W	Positive	Positive	Positive	No	No
66	Cambodia	12/60	Cambodia	20	NK	M	2016-07-22	Salmonella Paratyphi A	No	NA	2016-11-17	118	3.93333	N	N	N	Negative	Negative	Negative	N	N	N	Negative	Negative	Negative	N	N	N	Negative	Negative	Negative	No	Yes
67	Cambodia	12/38	Cambodia	44	NK	M	2016-07-14	Salmonella Paratyphi A	No	NA	2016-11-17	126	4.2	N	N	N	Negative	Negative	Negative	N	N	N	Negative	Negative	Negative	N	N	N	Negative	Negative	Negative	No	Yes
68	Cambodia	11/73	Cambodia	60	NK	M	2016-06-23	Salmonella Paratyphi A	No	NA	2016-11-17	147	4.9	N	N	N	Negative	Negative	Negative	N	N	N	Negative	Negative	Negative	N	N	N	Negative	Negative	Negative	No	Yes
69	Cambodia	11/67	Cambodia	21	NK	F	2016-06-22	Salmonella Typhi	No	NA	2016-11-17	148	4.93333	M	M	M	Positive	Positive	Positive	S	M	S	Positive	Positive	Positive	F	F	F	Positive	Positive	Positive	No	No
70	Cambodia	62/67	Cambodia	35	NK	M	2012-10-18	Salmonella Typhi	No	NA	2016-11-18	1492	49.7333	S	S	S	Positive	Positive	Positive	S	S	S	Positive	Positive	Positive	W	W	W	Positive	Positive	Positive	No	No
71	Cambodia	6/10 - 6480	Cambodia	29	NK	M	2015-01-29	Salmonella Paratyphi A	No	NA	2016-11-18	659	21.9667	N	N	N	Negative	Negative	Negative	N	N	N	Negative	Negative	Negative	N	N	N	Negative	Negative	Negative	No	Yes
72	Cambodia	11/11	Cambodia	78	NK	F	2016-05-26	Escherichia coli	Yes	Escherichia coli	2016-11-18	176	5.86667	N	N	N	Negative	Negative	Negative	N	N	N	Negative	Negative	Negative	F	N	F	Positive	Negative	Positive	No	Yes
73	Cambodia	10/14	Cambodia	21	NK	F	2016-04-11	Salmonella Paratyphi A	No	NA	2016-11-18	221	7.36667	N	N	N	Negative	Negative	Negative	N	N	N	Negative	Negative	Negative	N	N	N	Negative	Negative	Negative	No	Yes
74	Cambodia	4/44	Cambodia	67	NK	M	2015-06-25	Group A Streptococcus (GAS)	No	NA	2016-11-18	512	17.0667	N	N	N	Negative	Negative	Negative	N	N	N	Negative	Negative	Negative	F	N	N	Positive	Negative	Negative	No	No
75	Cambodia	5/15	Cambodia	25	NK	M	2015-07-31	Salmonella Paratyphi A	No	NA	2016-11-18	476	15.8667	N	N	N	Negative	Negative	Negative	N	N	N	Negative	Negative	Negative	N	N	N	Negative	Negative	Negative	No	Yes
76	Cambodia	3/69	Cambodia	30	NK	M	2015-05-28	Salmonella Paratyphi A	No	NA	2016-11-18	540	18	N	N	N	Negative	Negative	Negative	N	N	N	Negative	Negative	Negative	N	N	N	Negative	Negative	Negative	No	Yes
77	Cambodia	3/73	Cambodia	21	NK	M	2015-05-29	Salmonella Paratyphi A	No	NA	2016-11-18	539	17.9667	N	N	N	Negative	Negative	Negative	N	N	N	Negative	Negative	Negative	N	N	N	Negative	Negative	Negative	No	Yes
78	Cambodia	57/52	Cambodia	32	NK	F	2012-05-28	Salmonella Typhi	No	NA	2016-11-18	1635	54.5	S	S	S	Positive	Positive	Positive	S	S	S	Positive	Positive	Positive	W	W	W	Positive	Positive	Positive	No	No
79	Cambodia	58/49	Cambodia	40	NK	F	2012-06-21	Salmonella Typhi	No	NA	2016-11-18	1611	53.7	S	S	S	Positive	Positive	Positive	S	S	S	Positive	Positive	Positive	F	W	W	Positive	Positive	Positive	No	No
80	Cambodia	14/64	Cambodia	36	NK	F	2016-09-07	Pseudomonas sp.	Yes	Pseudomonas oryzihabitans	2016-11-18	72	2.4	N	F	N	Negative	Positive	Negative	N	F	N	Negative	Positive	Negative	N	F	F	Negative	Positive	Positive	No	Yes
81	Cambodia	15/5	Cambodia	47	NK	F	2016-09-19	Salmonella Paratyphi A	No	NA	2016-11-18	60	2	N	N	N	Negative	Negative	Negative	N	N	N	Negative	Negative	Negative	F	F	F	Positive	Positive	Positive	No	No
82	Cambodia	6/12	Cambodia	50	NK	M	2015-08-30	Salmonella Paratyphi A	No	NA	2016-11-18	446	14.8667	N	N	N	Negative	Negative	Negative	N	N	N	Negative	Negative	Negative	F	F	F	Positive	Positive	Positive	No	No
83	Cambodia	7/27	Cambodia	53	NK	M	2015-10-08	Salmonella Paratyphi A	No	NA	2016-11-18	407	13.5667	N	N	N	Negative	Negative	Negative	N	N	N	Negative	Negative	Negative	N	N	N	Negative	Negative	Negative	No	Yes
84	Cambodia	61/47	Cambodia	25	NK	M	2012-09-10	Salmonella Typhi	Yes	Salmonella Typhi	2016-11-18	1530	51	F	W	F	Positive	Positive	Positive	F	F	F	Positive	Positive	Positive	N	N	N	Negative	Negative	Negative	No	Yes
85	Cambodia	61/6	Cambodia	19	NK	M	2012-08-27	Salmonella Typhi	No	NA	2016-11-18	1544	51.4667	S	S	S	Positive	Positive	Positive	S	S	S	Positive	Positive	Positive	W	W	W	Positive	Positive	Positive	No	No
86	Cambodia	15/49	Cambodia	70	NK	M	2016-10-13	Staphylococcus non-aureus	No	NA	2016-11-18	36	1.2	N	N	N	Negative	Negative	Negative	N	N	N	Negative	Negative	Negative	N	N	N	Negative	Negative	Negative	No	No
87	Cambodia	15/45	Cambodia	27	NK	M	2016-10-11	Salmonella Paratyphi A	No	NA	2016-11-18	38	1.26667	N	N	N	Negative	Negative	Negative	N	N	N	Negative	Negative	Negative	N	N	N	Negative	Negative	Negative	No	Yes
88	Cambodia	9/79	Cambodia	24	NK	F	2016-03-22	Salmonella Paratyphi A	No	NA	2016-11-18	241	8.03333	N	N	N	Negative	Negative	Negative	N	N	N	Negative	Negative	Negative	N	N	N	Negative	Negative	Negative	No	Yes
89	Cambodia	9/47	Cambodia	27	NK	F	2016-02-29	Salmonella Paratyphi A	No	NA	2016-11-18	263	8.76667	N	N	N	Negative	Negative	Negative	N	N	N	Negative	Negative	Negative	N	N	N	Negative	Negative	Negative	No	Yes
90	Cambodia	4/16	Cambodia	26	NK	M	2015-06-08	Salmonella Paratyphi A	No	NA	2016-11-18	529	17.6333	N	N	N	Negative	Negative	Negative	N	N	N	Negative	Negative	Negative	N	N	N	Negative	Negative	Negative	No	Yes
91	Cambodia	3/79	Cambodia	15	NK	F	2015-06-01	Salmonella Paratyphi A	No	NA	2016-11-18	536	17.8667	N	N	N	Negative	Negative	Negative	N	ND	N	Negative	ND	Negative	N	N	N	Negative	Negative	Negative	No	Yes
92	Cambodia	56/56	Cambodia	22	NK	M	2012-05-02	Salmonella Typhi	No	NA	2016-11-18	1661	55.3667	S	S	S	Positive	Positive	Positive	S	S	S	Positive	Positive	Positive	W	W	W	Positive	Positive	Positive	No	No
93	Cambodia	57/39	Cambodia	33	NK	M	2012-05-25	Salmonella Typhi	No	NA	2016-11-18	1638	54.6	S	S	S	Positive	Positive	Positive	S	S	S	Positive	Positive	Positive	W	W	W	Positive	Positive	Positive	No	No
94	Cambodia	14/36	Cambodia	27	NK	F	2016-08-31	Salmonella Paratyphi A	No	NA	2016-11-18	79	2.63333	N	N	N	Negative	Negative	Negative	N	N	N	Negative	Negative	Negative	N	N	N	Negative	Negative	Negative	No	Yes
95	Cambodia	14/38	Cambodia	26	NK	F	2016-08-30	Salmonella Paratyphi A	No	NA	2016-11-18	80	2.66667	N	N	N	Negative	Negative	Negative	N	N	N	Negative	Negative	Negative	N	N	N	Negative	Negative	Negative	No	Yes
96	Cambodia	5/29	Cambodia	19	NK	M	2015-08-04	Salmonella Paratyphi A	No	NA	2016-11-18	472	15.7333	N	N	N	Negative	Negative	Negative	N	N	N	Negative	Negative	Negative	N	N	N	Negative	Negative	Negative	No	Yes
97	Cambodia	5/33	Cambodia	29	NK	M	2015-08-05	Salmonella Paratyphi A	No	NA	2016-11-18	471	15.7	N	N	N	Negative	Negative	Negative	N	N	N	Negative	Negative	Negative	N	N	N	Negative	Negative	Negative	No	Yes
98	Cambodia	3/43	Cambodia	78	NK	M	2015-05-04	Viridans streptococci	No	NA	2016-11-18	564	18.8	N	N	N	Negative	Negative	Negative	N	N	N	Negative	Negative	Negative	N	N	N	Negative	Negative	Negative	No	No
99	Cambodia	3/63	Cambodia	74	NK	M	2015-05-24	Group A Streptococcus (GAS)	No	NA	2016-11-18	544	18.1333	N	N	N	Negative	Negative	Negative	N	N	N	Negative	Negative	Negative	N	N	N	Negative	Negative	Negative	No	No
100	Cambodia	66/26	Cambodia	25	NK	F	2013-02-18	Salmonella Typhi	No	NA	2016-11-18	1369	45.6333	S	S	S	Positive	Positive	Positive	S	S	S	Positive	Positive	Positive	W	W	W	Positive	Positive	Positive	No	No
101	Cambodia	11/29	Cambodia	78	NK	F	2016-06-13	Klebsiella pneumoniae	No	NA	2016-11-18	158	5.26667	N	N	N	Negative	Negative	Negative	N	N	N	Negative	Negative	Negative	N	N	N	Negative	Negative	Negative	No	No
102	Cambodia	11/13	Cambodia	62	NK	F	2016-05-23	Salmonella Paratyphi A	No	NA	2016-11-18	179	5.96667	N	N	N	Negative	Negative	Negative	N	N	N	Negative	Negative	Negative	N	N	N	Negative	Negative	Negative	No	Yes
103	Cambodia	5/17	Cambodia	21	NK	M	2015-08-01	Salmonella Paratyphi A	No	NA	2016-11-18	475	15.8333	N	N	N	Negative	Negative	Negative	N	N	N	Negative	Negative	Negative	N	N	N	Negative	Negative	Negative	No	Yes
104	Cambodia	4/26	Cambodia	34	NK	M	2015-06-17	Salmonella Paratyphi A	No	NA	2016-11-18	520	17.3333	N	N	N	Negative	Negative	Negative	N	N	N	Negative	Negative	Negative	N	N	N	Negative	Negative	Negative	No	Yes
105	Cambodia	67/10	Cambodia	35	NK	M	2013-03-12	Salmonella Typhi	No	NA	2016-11-21	1350	45	S	S	S	Positive	Positive	Positive	S	S	S	Positive	Positive	Positive	W	W	W	Positive	Positive	Positive	No	No
106	Cambodia	69/75	Cambodia	23	NK	F	2013-05-22	Salmonella Typhi	No	NA	2016-11-21	1279	42.6333	S	S	S	Positive	Positive	Positive	S	S	S	Positive	Positive	Positive	W	W	W	Positive	Positive	Positive	No	No
107	Cambodia	67/79	Cambodia	16	NK	F	2013-04-01	Salmonella Typhi	No	NA	2016-11-21	1330	44.3333	S	S	S	Positive	Positive	Positive	S	S	S	Positive	Positive	Positive	W	W	W	Positive	Positive	Positive	No	No
108	Cambodia	69/15	Cambodia	36	NK	M	2013-05-10	Salmonella Typhi	No	NA	2016-11-21	1291	43.0333	S	S	S	Positive	Positive	Positive	S	S	S	Positive	Positive	Positive	W	W	W	Positive	Positive	Positive	No	No
109	Cambodia	13/7	Cambodia	34	NK	F	2016-07-23	No growth	No	NA	2016-11-21	121	4.03333	N	N	N	Negative	Negative	Negative	N	N	N	Negative	Negative	Negative	N	N	N	Negative	Negative	Negative	No	No
110	Cambodia	29/81	Cambodia	35	NK	F	2010-06-22	Salmonella Choleraesuis	No	NA	2016-11-21	2344	78.1333	N	N	N	Negative	Negative	Negative	N	N	N	Negative	Negative	Negative	W	F	F	Positive	Positive	Positive	No	No
111	Cambodia	28/44	Cambodia	17	NK	M	2010-05-24	Salmonella Paratyphi A	No	NA	2016-11-21	2373	79.1	N	N	N	Negative	Negative	Negative	N	N	N	Negative	Negative	Negative	W	F	F	Positive	Positive	Positive	No	No
112	Cambodia	2/2	Cambodia	18	NK	F	2015-03-09	Streptococcus pneumoniae	No	NA	2016-11-21	623	20.7667	N	N	N	Negative	Negative	Negative	N	N	N	Negative	Negative	Negative	N	N	N	Negative	Negative	Negative	No	No
113	Cambodia	2/14	Cambodia	14	NK	M	2015-03-17	Salmonella Paratyphi A	No	NA	2016-11-21	615	20.5	N	N	N	Negative	Negative	Negative	N	N	N	Negative	Negative	Negative	N	N	N	Negative	Negative	Negative	No	Yes
114	Cambodia	12/68	Cambodia	28	NK	F	2016-07-22	No growth	No	NA	2016-11-21	122	4.06667	N	N	N	Negative	Negative	Negative	N	N	N	Negative	Negative	Negative	N	N	N	Negative	Negative	Negative	No	No
115	Cambodia	10/2	Cambodia	83	NK	F	2016-03-23	Pseudomonas stutzeri	No	NA	2016-11-21	243	8.1	N	N	N	Negative	Negative	Negative	N	N	N	Negative	Negative	Negative	N	F	N	Negative	Positive	Negative	No	No
116	Cambodia	71/10	Cambodia	19	NK	F	2013-06-21	Salmonella Typhi	No	NA	2016-11-21	1249	41.6333	S	S	S	Positive	Positive	Positive	S	S	S	Positive	Positive	Positive	F	F	F	Positive	Positive	Positive	No	No
117	Cambodia	7/65	Cambodia	62	NK	F	2015-10-26	Staphylococcus non-aureus	No	NA	2016-11-21	392	13.0667	N	N	N	Negative	Negative	Negative	N	N	N	Negative	Negative	Negative	N	N	N	Negative	Negative	Negative	No	No
118	Cambodia	13/55	Cambodia	33	NK	M	2009-04-09	Salmonella Paratyphi A	No	NA	2016-11-21	2783	92.7667	N	N	N	Negative	Negative	Negative	N	N	N	Negative	Negative	Negative	N	N	N	Negative	Negative	Negative	No	Yes
119	Cambodia	70/25	Cambodia	31	NK	M	2013-06-01	Salmonella Typhi	No	NA	2016-11-21	1269	42.3	S	S	S	Positive	Positive	Positive	S	S	S	Positive	Positive	Positive	W	W	W	Positive	Positive	Positive	No	No
120	Cambodia	70/20	Cambodia	27	NK	M	2013-06-01	Salmonella Typhi	No	NA	2016-11-21	1269	42.3	S	S	S	Positive	Positive	Positive	S	S	S	Positive	Positive	Positive	W	W	W	Positive	Positive	Positive	No	No
121	Cambodia	69/2	Cambodia	15	NK	F	2013-04-29	Salmonella Typhi	No	NA	2016-11-21	1302	43.4	S	S	S	Positive	Positive	Positive	S	S	S	Positive	Positive	Positive	W	W	W	Positive	Positive	Positive	No	No
122	Cambodia	2/16	Cambodia	66	NK	F	2015-03-19	Salmonella Paratyphi A	No	NA	2016-11-21	613	20.4333	N	N	N	Negative	Negative	Negative	N	N	N	Negative	Negative	Negative	N	N	N	Negative	Negative	Negative	No	Yes
123	Cambodia	13/29	Cambodia	83	NK	M	2016-07-25	No growth	No	NA	2016-11-21	119	3.96667	N	N	N	Negative	Negative	Negative	N	N	N	Negative	Negative	Negative	N	N	N	Negative	Negative	Negative	No	No
124	Cambodia	2/24	Cambodia	16	NK	F	2015-03-24	Salmonella Paratyphi A	No	NA	2016-11-21	608	20.2667	N	N	N	Negative	Negative	Negative	N	N	N	Negative	Negative	Negative	N	N	N	Negative	Negative	Negative	No	Yes
125	Cambodia	67/30	Cambodia	13	NK	M	2013-03-21	Salmonella Typhi	No	NA	2016-11-21	1341	44.7	S	S	S	Positive	Positive	Positive	S	S	S	Positive	Positive	Positive	W	W	W	Positive	Positive	Positive	No	No
126	Cambodia	72/6	Cambodia	10	NK	F	2013-07-13	Salmonella Typhi	No	NA	2016-11-21	1227	40.9	S	S	S	Positive	Positive	Positive	S	S	S	Positive	Positive	Positive	W	W	W	Positive	Positive	Positive	No	No
127	Cambodia	21/10	Cambodia	42	NK	F	2009-12-21	Salmonella Paratyphi A	No	NA	2016-11-21	2527	84.2333	N	N	N	Negative	Negative	Negative	N	N	N	Negative	Negative	Negative	N	N	N	Negative	Negative	Negative	No	Yes
128	Cambodia	13/17	Cambodia	83	NK	M	2016-07-25	No growth	No	NA	2016-11-21	119	3.96667	N	N	N	Negative	Negative	Negative	N	N	N	Negative	Negative	Negative	N	N	N	Negative	Negative	Negative	No	No
129	Cambodia	8/28	Cambodia	58	NK	M	2015-12-14	Pseudomonas alcaligenes	No	NA	2016-11-21	343	11.4333	N	N	N	Negative	Negative	Negative	N	N	N	Negative	Negative	Negative	N	N	N	Negative	Negative	Negative	No	No
130	Cambodia	33/17	Cambodia	28	NK	F	2010-08-28	Salmonella Choleraesuis	Yes	Salmonella Choleraesuis	2016-11-21	2277	75.9	N	N	N	Negative	Negative	Negative	N	N	N	Negative	Negative	Negative	N	N	N	Negative	Negative	Negative	No	Yes
131	Cambodia	69/71	Cambodia	20	NK	M	2013-05-22	Salmonella Typhi	No	NA	2016-11-21	1279	42.6333	S	S	S	Positive	Positive	Positive	S	S	S	Positive	Positive	Positive	W	W	W	Positive	Positive	Positive	No	No
132	Cambodia	72/9	Cambodia	18	NK	M	2013-07-14	Salmonella Typhi	No	NA	2016-11-21	1226	40.8667	S	S	S	Positive	Positive	Positive	S	S	S	Positive	Positive	Positive	W	W	W	Positive	Positive	Positive	No	No
133	Cambodia	42/49	Cambodia	47	NK	F	2011-03-07	Salmonella Enteritidis	No	NA	2016-11-21	2086	69.5333	S	S	S	Positive	Positive	Positive	S	S	S	Positive	Positive	Positive	W	W	W	Positive	Positive	Positive	No	No
134	DRC	f3-61	Belgium	3	NK	M	2015-03-02	Salmonella Enteritidis	No	NA	2017-01-12	682	22.7333	S	S	S	Positive	Positive	Positive	S	M	S	Positive	Positive	Positive	W	W	W	Positive	Positive	Positive	No	No
135	DRC	f3-95	Belgium	2	26	M	2015-04-02	Salmonella Enteritidis	No	NA	2017-01-12	651	21.7	S	S	S	Positive	Positive	Positive	S	M	S	Positive	Positive	Positive	W	W	W	Positive	Positive	Positive	No	No
136	DRC	f3-96	Belgium	0	0	M	2015-04-06	Salmonella Enteritidis	No	NA	2017-01-12	647	21.5667	S	S	S	Positive	Positive	Positive	S	S	S	Positive	Positive	Positive	W	W	W	Positive	Positive	Positive	No	No
137	DRC	f4-01	Belgium	1	23	F	2015-04-15	Salmonella Enteritidis	No	NA	2017-01-12	638	21.2667	S	S	S	Positive	Positive	Positive	S	M	S	Positive	Positive	Positive	W	W	W	Positive	Positive	Positive	No	No
138	DRC	f4-25	Belgium	1	NK	F	2015-04-26	Salmonella Enteritidis	No	NA	2017-01-12	627	20.9	S	S	S	Positive	Positive	Positive	S	S	S	Positive	Positive	Positive	W	W	W	Positive	Positive	Positive	No	No
139	DRC	f3-71	Belgium	2	NK	M	2015-05-03	Salmonella Typhimurium	No	NA	2017-01-12	620	20.6667	N	N	N	Negative	Negative	Negative	N	N	N	Negative	Negative	Negative	W	W	W	Positive	Positive	Positive	No	No
140	DRC	f3-21	Belgium	0	11	M	2015-02-06	Salmonella Typhimurium	No	NA	2017-01-13	707	23.5667	N	N	N	Negative	Negative	Negative	N	N	N	Negative	Negative	Negative	W	W	W	Positive	Positive	Positive	No	No
141	DRC	f3-23	Belgium	3	NK	F	2015-02-09	Salmonella Enteritidis	No	NA	2017-01-13	704	23.4667	S	M	S	Positive	Positive	Positive	S	S	S	Positive	Positive	Positive	W	W	W	Positive	Positive	Positive	No	No
142	DRC	f3-27	Belgium	3	NK	F	2015-02-12	Salmonella Typhi	No	NA	2017-01-13	701	23.3667	S	S	S	Positive	Positive	Positive	S	S	S	Positive	Positive	Positive	W	W	W	Positive	Positive	Positive	No	No
143	DRC	f3-29	Belgium	0	8	F	2015-02-12	Salmonella Enteritidis	No	NA	2017-01-13	701	23.3667	S	M	S	Positive	Positive	Positive	S	S	S	Positive	Positive	Positive	W	W	W	Positive	Positive	Positive	No	No
144	DRC	f3-43	Belgium	0	7	M	2015-02-18	Salmonella Typhimurium	No	NA	2017-01-13	695	23.1667	N	N	N	Negative	Negative	Negative	N	ND	N	Negative	ND	Negative	M	S	S	Positive	Positive	Positive	No	No
145	DRC	f3-54	Belgium	0	7	M	2015-02-22	Salmonella Enteritidis	No	NA	2017-01-13	691	23.0333	S	S	S	Positive	Positive	Positive	S	S	S	Positive	Positive	Positive	W	W	W	Positive	Positive	Positive	No	No
146	DRC	f3-57	Belgium	16	NK	F	2015-02-27	Salmonella Typhi	No	NA	2017-01-13	686	22.8667	W	W	W	Positive	Positive	Positive	W	W	W	Positive	Positive	Positive	F	F	F	Positive	Positive	Positive	No	No
147	DRC	f3-59	Belgium	4	NK	M	2015-02-27	Salmonella Enteritidis	No	NA	2017-01-13	686	22.8667	S	S	S	Positive	Positive	Positive	S	S	S	Positive	Positive	Positive	W	W	W	Positive	Positive	Positive	No	No
148	DRC	f3-83	Belgium	15	NK	M	2015-05-19	Salmonella Typhi	No	NA	2017-01-13	605	20.1667	S	S	S	Positive	Positive	Positive	S	S	S	Positive	Positive	Positive	W	W	W	Positive	Positive	Positive	No	No
149	DRC	f3-86	Belgium	0	11	M	2015-05-24	Salmonella Typhimurium	No	NA	2017-01-13	600	20	N	N	N	Negative	Negative	Negative	N	F	N	Negative	Positive	Negative	M	S	S	Positive	Positive	Positive	No	No
150	DRC	f3-87	Belgium	0	5	M	2015-03-09	Salmonella Typhimurium	No	NA	2017-01-13	676	22.5333	N	N	N	Negative	Negative	Negative	N	N	N	Negative	Negative	Negative	W	S	M	Positive	Positive	Positive	No	No
151	DRC	f3-91	Belgium	4	NK	M	2015-03-24	Salmonella Typhimurium	No	NA	2017-01-13	661	22.0333	N	N	N	Negative	Negative	Negative	N	N	N	Negative	Negative	Negative	M	M	M	Positive	Positive	Positive	No	No
152	DRC	f3-92	Belgium	2	25	M	2015-03-26	Salmonella Typhimurium	No	NA	2017-01-13	659	21.9667	N	N	N	Negative	Negative	Negative	N	N	N	Negative	Negative	Negative	W	M	W	Positive	Positive	Positive	No	No
153	DRC	f4-04	Belgium	0	19	F	2015-06-01	Salmonella Typhimurium	No	NA	2017-01-13	592	19.7333	N	N	N	Negative	Negative	Negative	N	N	N	Negative	Negative	Negative	W	W	W	Positive	Positive	Positive	No	No
154	DRC	f4-09	Belgium	3	NK	F	2015-06-01	Salmonella Typhimurium	No	NA	2017-01-13	592	19.7333	N	N	N	Negative	Negative	Negative	N	N	N	Negative	Negative	Negative	M	M	M	Positive	Positive	Positive	No	No
155	DRC	f4-26	Belgium	2	25	M	2015-06-04	Salmonella Enteritidis	No	NA	2017-01-13	589	19.6333	S	S	S	Positive	Positive	Positive	S	S	S	Positive	Positive	Positive	W	W	W	Positive	Positive	Positive	No	No
156	DRC	f4-27	Belgium	1	20	F	2015-06-06	Salmonella Typhimurium	No	NA	2017-01-13	587	19.5667	N	N	N	Negative	Negative	Negative	N	N	N	Negative	Negative	Negative	M	W	M	Positive	Positive	Positive	No	No
157	DRC	f4-37	Belgium	0	11	M	2015-06-21	Salmonella Typhimurium	No	NA	2017-01-13	572	19.0667	N	N	N	Negative	Negative	Negative	N	F	N	Negative	Positive	Negative	M	S	M	Positive	Positive	Positive	No	No
158	DRC	f4-38	Belgium	4	NK	M	2015-06-21	Salmonella Typhimurium	No	NA	2017-01-13	572	19.0667	N	N	N	Negative	Negative	Negative	N	N	N	Negative	Negative	Negative	W	W	W	Positive	Positive	Positive	No	No
159	DRC	f4-45	Belgium	0	4	F	2015-11-11	Salmonella Typhimurium	No	NA	2017-01-13	429	14.3	N	N	N	Negative	Negative	Negative	N	F	N	Negative	Positive	Negative	M	S	M	Positive	Positive	Positive	No	No
160	DRC	f4-51	Belgium	0	10	F	2015-11-13	Salmonella Enteritidis	No	NA	2017-01-13	427	14.2333	M	M	M	Positive	Positive	Positive	M	M	M	Positive	Positive	Positive	W	W	W	Positive	Positive	Positive	No	No
161	DRC	f4-57	Belgium	3	46	M	2015-11-20	Salmonella Enteritidis	No	NA	2017-01-13	420	14	S	S	S	Positive	Positive	Positive	S	S	S	Positive	Positive	Positive	W	W	W	Positive	Positive	Positive	No	No
162	DRC	f4-60	Belgium	1	18	F	2015-11-22	Salmonella Enteritidis	No	NA	2017-01-13	418	13.9333	S	S	S	Positive	Positive	Positive	S	S	S	Positive	Positive	Positive	W	M	M	Positive	Positive	Positive	No	No
163	DRC	f4-74	Belgium	0	8	M	2015-12-16	Salmonella Typhimurium	No	NA	2017-01-13	394	13.1333	N	N	N	Negative	Negative	Negative	N	N	N	Negative	Negative	Negative	W	W	W	Positive	Positive	Positive	No	No
164	DRC	f4-79	Belgium	0	10	F	2016-03-14	Salmonella Typhimurium	No	NA	2017-01-13	305	10.1667	N	N	N	Negative	Negative	Negative	N	N	N	Negative	Negative	Negative	W	W	W	Positive	Positive	Positive	No	No
165	DRC	f4-92	Belgium	3	NK	F	2016-03-18	Salmonella Typhimurium	No	NA	2017-01-13	301	10.0333	N	N	N	Negative	Negative	Negative	N	N	N	Negative	Negative	Negative	W	M	W	Positive	Positive	Positive	No	No
166	DRC	g1-91	Belgium	2	NK	M	2014-12-21	Enterobacter cloacae	No	NA	2017-01-13	754	25.1333	N	N	N	Negative	Negative	Negative	N	N	N	Negative	Negative	Negative	N	F	N	Negative	Positive	Negative	No	No
167	DRC	g2-58	Belgium	3	NK	M	2015-02-11	Salmonella Typhimurium	No	NA	2017-01-13	702	23.4	N	N	N	Negative	Negative	Negative	N	N	N	Negative	Negative	Negative	M	M	M	Positive	Positive	Positive	No	No
168	DRC	f1-27	Belgium	46	NK	M	2015-03-31	Salmonella Typhi	No	NA	2017-01-13	654	21.8	M	M	M	Positive	Positive	Positive	M	M	M	Positive	Positive	Positive	F	F	F	Positive	Positive	Positive	No	No
169	DRC	f1-34	Belgium	28	NK	M	2015-04-10	Salmonella Typhi	No	NA	2017-01-13	644	21.4667	M	M	M	Positive	Positive	Positive	M	M	M	Positive	Positive	Positive	W	W	W	Positive	Positive	Positive	No	No
170	DRC	g2-22	Belgium	2	27	F	2014-12-15	Klebsiella pneumoniae	No	NA	2017-01-17	764	25.4667	N	N	N	Negative	Negative	Negative	N	N	N	Negative	Negative	Negative	N	N	N	Negative	Negative	Negative	No	No
171	DRC	f1-29	Belgium	2	26	F	2015-04-15	Salmonella Typhi	No	NA	2017-01-17	643	21.4333	W	W	W	Positive	Positive	Positive	W	W	W	Positive	Positive	Positive	F	N	F	Positive	Negative	Positive	No	No
172	DRC	f2-59	Belgium	2	31	F	2015-01-14	Salmonella Enteritidis	No	NA	2017-01-17	734	24.4667	S	S	S	Positive	Positive	Positive	S	S	S	Positive	Positive	Positive	W	W	W	Positive	Positive	Positive	No	No
173	DRC	f2-61	Belgium	1	20	M	2015-01-15	Salmonella Enteritidis	No	NA	2017-01-17	733	24.4333	M	S	M	Positive	Positive	Positive	S	S	S	Positive	Positive	Positive	W	W	W	Positive	Positive	Positive	No	No
174	DRC	f2-63	Belgium	4	51	M	2015-01-18	Salmonella Enteritidis	No	NA	2017-01-17	730	24.3333	W	W	W	Positive	Positive	Positive	W	W	W	Positive	Positive	Positive	W	W	W	Positive	Positive	Positive	No	No
175	DRC	f2-79	Belgium	5	NK	M	2015-01-24	Salmonella Enteritidis	Yes	Salmonella Enteritidis	2017-01-17	724	24.1333	N	N	N	Negative	Negative	Negative	N	N	N	Negative	Negative	Negative	N	N	N	Negative	Negative	Negative	Yes	Yes
176	DRC	f2-71	Belgium	2	30	F	2015-01-21	Salmonella Enteritidis	No	NA	2017-01-17	727	24.2333	S	S	S	Positive	Positive	Positive	S	S	S	Positive	Positive	Positive	M	M	M	Positive	Positive	Positive	No	No
177	DRC	f2-73	Belgium	0	11	M	2015-01-22	Salmonella Enteritidis	No	NA	2017-01-17	726	24.2	W	W	W	Positive	Positive	Positive	W	W	W	Positive	Positive	Positive	W	W	W	Positive	Positive	Positive	No	No
178	DRC	f2-81	Belgium	0	5	F	2015-01-26	Salmonella Enteritidis	No	NA	2017-01-17	722	24.0667	S	S	S	Positive	Positive	Positive	S	S	S	Positive	Positive	Positive	W	W	W	Positive	Positive	Positive	No	No
179	DRC	f2-84	Belgium	2	28	F	2015-01-26	Salmonella Enteritidis	No	NA	2017-01-17	722	24.0667	S	M	S	Positive	Positive	Positive	S	S	S	Positive	Positive	Positive	W	W	W	Positive	Positive	Positive	No	No
180	DRC	f2-86	Belgium	1	19	F	2015-01-27	Salmonella Enteritidis	No	NA	2017-01-17	721	24.0333	F	F	F	Positive	Positive	Positive	W	W	W	Positive	Positive	Positive	W	W	W	Positive	Positive	Positive	No	No
181	DRC	f2-89	Belgium	0	9	F	2015-01-28	Salmonella Enteritidis	No	NA	2017-01-17	720	24	S	S	S	Positive	Positive	Positive	S	S	S	Positive	Positive	Positive	W	M	M	Positive	Positive	Positive	No	No
182	DRC	f3-46	Belgium	1	18	F	2015-02-22	Salmonella Typhimurium	No	NA	2017-01-17	695	23.1667	N	N	N	Negative	Negative	Negative	N	N	N	Negative	Negative	Negative	F	F	F	Positive	Positive	Positive	No	No
183	DRC	f3-48	Belgium	1	20	M	2015-02-25	Salmonella Typhimurium	No	NA	2017-01-17	692	23.0667	N	N	N	Negative	Negative	Negative	N	N	N	Negative	Negative	Negative	W	W	W	Positive	Positive	Positive	No	No
184	DRC	f3-52	Belgium	4	49	M	2015-02-21	Salmonella Typhimurium	No	NA	2017-01-17	696	23.2	N	N	N	Negative	Negative	Negative	N	N	N	Negative	Negative	Negative	W	M	M	Positive	Positive	Positive	No	No
185	DRC	f3-62	Belgium	4	54	F	2015-03-01	Salmonella Enteritidis	No	NA	2017-01-17	688	22.9333	S	S	S	Positive	Positive	Positive	S	S	S	Positive	Positive	Positive	W	W	W	Positive	Positive	Positive	No	No
186	DRC	f3-65	Belgium	0	9	M	2015-03-08	Salmonella Enteritidis	No	NA	2017-01-17	681	22.7	S	S	S	Positive	Positive	Positive	S	S	S	Positive	Positive	Positive	W	W	W	Positive	Positive	Positive	No	No
187	DRC	f3-67	Belgium	0	2	M	2015-03-05	Salmonella Typhimurium	No	NA	2017-01-17	684	22.8	N	N	N	Negative	Negative	Negative	N	N	N	Negative	Negative	Negative	M	M	M	Positive	Positive	Positive	No	No
188	DRC	f3-70	Belgium	2	NK	M	2015-03-02	Salmonella Typhimurium	No	NA	2017-01-17	687	22.9	N	N	N	Negative	Negative	Negative	N	N	N	Negative	Negative	Negative	M	M	M	Positive	Positive	Positive	No	No
189	DRC	f3-88	Belgium	2	28	M	2015-03-12	Salmonella Typhimurium	No	NA	2017-01-17	677	22.5667	N	N	N	Negative	Negative	Negative	N	N	N	Negative	Negative	Negative	W	M	M	Positive	Positive	Positive	No	No
190	DRC	f3-93	Belgium	3	40	M	2015-03-27	Salmonella Typhimurium	No	NA	2017-01-17	662	22.0667	N	N	N	Negative	Negative	Negative	N	N	N	Negative	Negative	Negative	W	W	W	Positive	Positive	Positive	No	No
191	DRC	f3-99	Belgium	0	7	M	2015-04-11	Salmonella Typhimurium	No	NA	2017-01-17	647	21.5667	N	N	N	Negative	Negative	Negative	N	N	N	Negative	Negative	Negative	M	M	M	Positive	Positive	Positive	No	No
192	DRC	f2-68	Belgium	1	15	F	2015-01-19	Salmonella Enteritidis	No	NA	2017-01-17	729	24.3	S	S	S	Positive	Positive	Positive	S	S	S	Positive	Positive	Positive	W	W	W	Positive	Positive	Positive	No	No
193	DRC	f4-05	Belgium	1	NK	M	2015-04-27	Salmonella Typhi	Yes	Salmonella Typhi	2017-01-17	631	21.0333	F	F	F	Positive	Positive	Positive	W	W	W	Positive	Positive	Positive	N	N	N	Negative	Negative	Negative	No	Yes
194	DRC	f4-07	Belgium	10	NK	M	2015-06-01	Salmonella Typhi	No	NA	2017-01-17	596	19.8667	S	S	S	Positive	Positive	Positive	S	S	S	Positive	Positive	Positive	W	W	W	Positive	Positive	Positive	No	No
195	DRC	f4-10	Belgium	0	4	M	2015-06-05	Salmonella Typhimurium	No	NA	2017-01-17	592	19.7333	N	N	N	Negative	Negative	Negative	N	N	N	Negative	Negative	Negative	F	F	F	Positive	Positive	Positive	No	No
196	DRC	f4-30	Belgium	0	9	M	2015-06-12	Salmonella Typhimurium	No	NA	2017-01-17	585	19.5	N	N	N	Negative	Negative	Negative	N	N	N	Negative	Negative	Negative	M	M	M	Positive	Positive	Positive	No	No
197	DRC	f4-35	Belgium	1	NK	F	2015-06-18	Salmonella Typhimurium	No	NA	2017-01-17	579	19.3	N	N	N	Negative	Negative	Negative	N	N	N	Negative	Negative	Negative	W	W	W	Positive	Positive	Positive	No	No
198	DRC	g1-27	Belgium	17	NK	M	2015-06-14	Salmonella Typhi	No	NA	2017-01-17	583	19.4333	S	S	S	Positive	Positive	Positive	S	S	S	Positive	Positive	Positive	W	W	W	Positive	Positive	Positive	No	No
199	DRC	g2-17	Belgium	3	40	F	2014-11-22	Pseudomonas aeruginosa	No	NA	2017-01-17	787	26.2333	N	N	N	Negative	Negative	Negative	N	N	N	Negative	Negative	Negative	F	N	N	Positive	Negative	Negative	No	No
200	DRC	f4-02	Belgium	2	32	M	2015-04-22	Salmonella Typhimurium	No	NA	2017-01-17	636	21.2	N	N	N	Negative	Negative	Negative	N	N	N	Negative	Negative	Negative	W	W	W	Positive	Positive	Positive	No	No
201	DRC	f1-60	Belgium	0	9	F	2014-11-05	Escherichia coli	No	NA	2017-01-20	807	26.9	N	N	N	Negative	Negative	Negative	N	N	N	Negative	Negative	Negative	F	F	F	Positive	Positive	Negative	No	No
202	DRC	f2-35	Belgium	2	32	M	2015-01-10	Salmonella Typhi	No	NA	2017-01-20	741	24.7	S	S	S	Positive	Positive	Positive	S	S	S	Positive	Positive	Positive	W	W	W	Positive	Positive	Positive	No	No
203	DRC	f2-52	Belgium	0	6	M	2015-01-14	Salmonella Typhimurium	No	NA	2017-01-20	737	24.5667	N	N	N	Negative	Negative	Negative	N	N	N	Negative	Negative	Negative	W	M	M	Positive	Positive	Positive	No	No
204	DRC	f2-62	Belgium	2	NK	M	2015-01-18	Salmonella Enteritidis	No	NA	2017-01-20	733	24.4333	S	S	S	Positive	Positive	Positive	S	S	S	Positive	Positive	Positive	W	W	W	Positive	Positive	Positive	No	No
205	DRC	f2-67	Belgium	2	26	M	2015-01-19	Salmonella Enteritidis	No	NA	2017-01-20	732	24.4	S	S	S	Positive	Positive	Positive	S	S	S	Positive	Positive	Positive	M	M	M	Positive	Positive	Positive	No	No
206	DRC	f2-70	Belgium	0	11	M	2015-01-20	Salmonella Enteritidis	No	NA	2017-01-20	731	24.3667	S	S	S	Positive	Positive	Positive	S	S	S	Positive	Positive	Positive	M	M	M	Positive	Positive	Positive	No	No
207	DRC	f2-72	Belgium	2	NK	M	2015-01-21	Salmonella Enteritidis	No	NA	2017-01-20	730	24.3333	S	S	S	Positive	Positive	Positive	S	S	S	Positive	Positive	Positive	W	M	M	Positive	Positive	Positive	No	No
208	DRC	f4-11	Belgium	1	20	M	2015-03-02	Staphylococcus non-aureus (CNS)	No	NA	2017-01-20	690	23	N	N	N	Negative	Negative	Negative	N	N	N	Negative	Negative	Negative	N	N	N	Negative	Negative	Negative	No	No
209	DRC	f2-78	Belgium	1	21	F	2015-01-24	Salmonella Typhimurium	No	NA	2017-01-20	727	24.2333	F	N	N	Positive	Negative	Negative	N	F	F	Negative	Positive	Positive	M	M	M	Positive	Positive	Positive	No	No
210	DRC	f2-80	Belgium	4	NK	M	2015-01-25	Salmonella Enteritidis	No	NA	2017-01-20	726	24.2	S	S	S	Positive	Positive	Positive	S	S	S	Positive	Positive	Positive	W	W	W	Positive	Positive	Positive	No	No
211	DRC	f2-83	Belgium	1	16	M	2015-01-26	Salmonella Enteritidis	Yes	Salmonella Enteritidis	2017-01-20	725	24.1667	N	N	N	Negative	Negative	Negative	N	N	N	Negative	Negative	Negative	M	W	M	Positive	Positive	Positive	Yes	No
212	DRC	f2-87	Belgium	1	22	F	2015-01-27	Salmonella Enteritidis	No	NA	2017-01-20	724	24.1333	S	S	S	Positive	Positive	Positive	S	S	S	Positive	Positive	Positive	M	M	M	Positive	Positive	Positive	No	No
213	DRC	f2-91	Belgium	2	27	M	2015-01-29	Salmonella Typhi	No	NA	2017-01-20	722	24.0667	N	N	N	Negative	Negative	Negative	F	F	F	Positive	Positive	Positive	F	N	F	Positive	Negative	Positive	No	No
214	DRC	g2-38	Belgium	2	NK	M	2014-09-04	Acinetobacter sp.	No	NA	2017-01-20	869	28.9667	N	N	N	Negative	Negative	Negative	N	N	N	Negative	Negative	Negative	F	N	F	Positive	Negative	Negative	No	No
215	DRC	f2-95	Belgium	0	11	M	2015-01-26	Salmonella Typhimurium	No	NA	2017-01-20	725	24.1667	N	N	N	Negative	Negative	Negative	N	N	N	Negative	Negative	Negative	W	W	W	Positive	Positive	Positive	No	No
216	DRC	f2-96	Belgium	1	18	M	2015-01-27	Salmonella Typhimurium	No	NA	2017-01-20	724	24.1333	N	N	N	Negative	Negative	Negative	N	N	N	Negative	Negative	Negative	M	M	M	Positive	Positive	Positive	No	No
217	DRC	f2-98	Belgium	0	5	M	2015-01-27	Salmonella Typhimurium	No	NA	2017-01-20	724	24.1333	N	N	N	Negative	Negative	Negative	N	N	N	Negative	Negative	Negative	M	M	M	Positive	Positive	Positive	No	No
218	DRC	f3-07	Belgium	5	NK	M	2015-02-02	Salmonella Typhi	No	NA	2017-01-20	718	23.9333	S	S	S	Positive	Positive	Positive	S	S	S	Positive	Positive	Positive	W	W	W	Positive	Positive	Positive	No	No
219	DRC	f3-24	Belgium	0	0	M	2015-02-10	Bacillus sp.	No	NA	2017-01-20	710	23.6667	N	N	N	Negative	Negative	Negative	N	N	N	Negative	Negative	Negative	F	F	F	Positive	Positive	Negative	No	No
220	DRC	f3-58	Belgium	3	NK	F	2015-03-02	Bacillus sp.	No	NA	2017-01-20	690	23	N	N	N	Negative	Negative	Negative	N	F	N	Negative	Positive	Negative	F	F	F	Positive	Positive	Negative	No	No
221	DRC	g1-42	Belgium	9	NK	F	2016-06-27	No growth	No	NA	2017-01-24	211	7.03333	N	N	N	Negative	Negative	Negative	N	N	N	Negative	Negative	Negative	N	N	N	Negative	Negative	Negative	No	No
222	DRC	f1-23	Belgium	38	NK	M	2014-07-24	Salmonella Typhi	No	NA	2017-01-24	915	30.5	S	S	S	Positive	Positive	Positive	S	S	S	Positive	Positive	Positive	W	M	W	Positive	Positive	Positive	No	No
223	DRC	f1-25	Belgium	75	NK	F	2014-08-11	Salmonella Typhi	Yes	Salmonella Typhi	2017-01-24	897	29.9	F	W	W	Positive	Positive	Positive	W	W	W	Positive	Positive	Positive	N	N	N	Negative	Negative	Negative	No	Yes
224	DRC	f1-41	Belgium	10	NK	M	2014-09-26	Salmonella Typhi	No	NA	2017-01-24	851	28.3667	M	S	M	Positive	Positive	Positive	M	M	M	Positive	Positive	Positive	W	W	W	Positive	Positive	Positive	No	No
225	DRC	f1-55	Belgium	36	NK	F	2014-10-20	Escherichia coli	No	NA	2017-01-24	827	27.5667	N	N	N	Negative	Negative	Negative	N	N	N	Negative	Negative	Negative	N	N	N	Negative	Negative	Negative	No	No
226	DRC	f1-61	Belgium	4	NK	F	2014-11-10	Salmonella Typhi	No	NA	2017-01-24	806	26.8667	S	S	S	Positive	Positive	Positive	S	S	S	Positive	Positive	Positive	W	W	W	Positive	Positive	Positive	No	No
227	DRC	f1-68	Belgium	4	NK	F	2014-11-15	Escherichia coli	No	NA	2017-01-24	801	26.7	N	N	N	Negative	Negative	Negative	N	N	N	Negative	Negative	Negative	N	N	N	Negative	Negative	Negative	No	No
228	DRC	f1-73	Belgium	42	NK	F	2014-11-28	Salmonella Typhi	No	NA	2017-01-24	788	26.2667	M	W	M	Positive	Positive	Positive	M	M	M	Positive	Positive	Positive	W	W	W	Positive	Positive	Positive	No	No
229	DRC	f1-83	Belgium	4	NK	F	2014-12-07	Staphylococcus aureus	No	NA	2017-01-24	779	25.9667	N	N	N	Negative	Negative	Negative	N	N	N	Negative	Negative	Negative	N	N	N	Negative	Negative	Negative	No	No
230	DRC	f1-92	Belgium	2	26	F	2014-12-12	Salmonella Enteritidis	No	NA	2017-01-24	774	25.8	S	S	S	Positive	Positive	Positive	S	S	S	Positive	Positive	Positive	W	W	W	Positive	Positive	Positive	No	No
231	DRC	f1-93	Belgium	1	NK	F	2014-12-12	Salmonella Enteritidis	No	NA	2017-01-24	774	25.8	M	M	M	Positive	Positive	Positive	M	M	M	Positive	Positive	Positive	W	W	W	Positive	Positive	Positive	No	No
232	DRC	f2-100	Belgium	0	11	F	2015-01-28	Salmonella Typhimurium	No	NA	2017-01-24	727	24.2333	N	N	N	Negative	Negative	Negative	N	N	N	Negative	Negative	Negative	W	W	W	Positive	Positive	Positive	No	No
233	DRC	f2-12	Belgium	7	NK	F	2014-12-17	Salmonella Enteritidis	No	NA	2017-01-24	769	25.6333	S	M	M	Positive	Positive	Positive	M	S	S	Positive	Positive	Positive	M	M	M	Positive	Positive	Positive	No	No
234	DRC	f2-13	Belgium	0	5	F	2014-12-26	Salmonella Enteritidis	No	NA	2017-01-24	760	25.3333	S	S	S	Positive	Positive	Positive	S	S	S	Positive	Positive	Positive	W	W	W	Positive	Positive	Positive	No	No
235	DRC	g2-34	Belgium	2	NK	F	2015-01-26	Klebsiella pneumoniae	No	NA	2017-01-24	729	24.3	N	N	N	Negative	Negative	Negative	N	N	N	Negative	Negative	Negative	N	N	N	Negative	Negative	Negative	No	No
236	DRC	g2-45	Belgium	1	20	M	2015-02-23	Escherichia coli	No	NA	2017-01-24	701	23.3667	N	N	N	Negative	Negative	Negative	N	N	N	Negative	Negative	Negative	N	N	N	Negative	Negative	Negative	No	No
237	DRC	f2-30	Belgium	3	NK	M	2015-01-04	Salmonella Enteritidis	No	NA	2017-01-24	751	25.0333	S	S	S	Positive	Positive	Positive	S	S	S	Positive	Positive	Positive	W	W	W	Positive	Positive	Positive	No	No
238	DRC	f2-40	Belgium	3	NK	M	2015-01-10	Salmonella Enteritidis	No	NA	2017-01-24	745	24.8333	M	S	M	Positive	Positive	Positive	S	M	M	Positive	Positive	Positive	M	M	M	Positive	Positive	Positive	No	No
239	DRC	f2-51	Belgium	0	9	F	2015-01-12	Salmonella Typhimurium	No	NA	2017-01-24	743	24.7667	N	N	N	Negative	Negative	Negative	N	N	N	Negative	Negative	Negative	M	M	M	Positive	Positive	Positive	No	No
240	DRC	f2-69	Belgium	7	NK	M	2015-01-22	Bacillus sp.	No	NA	2017-01-24	733	24.4333	N	N	N	Negative	Negative	Negative	N	N	N	Negative	Negative	Negative	N	N	N	Negative	Negative	Negative	No	No
241	DRC	f2-76	Belgium	1	16	M	2015-01-30	Staphylococcus aureus	No	NA	2017-01-24	725	24.1667	N	N	N	Negative	Negative	Negative	N	N	N	Negative	Negative	Negative	N	N	N	Negative	Negative	Negative	No	No
242	DRC	f3-08	Belgium	0	7	M	2015-02-02	Salmonella Typhimurium	No	NA	2017-01-24	722	24.0667	N	N	N	Negative	Negative	Negative	N	N	N	Negative	Negative	Negative	M	M	M	Positive	Positive	Positive	No	No
243	DRC	f3-11	Belgium	1	17	M	2015-02-03	Salmonella Typhimurium	No	NA	2017-01-24	721	24.0333	N	N	N	Negative	Negative	Negative	N	N	N	Negative	Negative	Negative	W	W	W	Positive	Positive	Positive	No	No
244	DRC	f3-30	Belgium	4	NK	M	2015-02-16	Staphylococcus aureus	No	NA	2017-01-24	708	23.6	N	N	N	Negative	Negative	Negative	N	N	N	Negative	Negative	Negative	N	N	N	Negative	Negative	Negative	No	No
245	DRC	f3-35	Belgium	3	NK	M	2015-02-15	Salmonella Typhimurium	No	NA	2017-01-24	709	23.6333	N	N	N	Negative	Negative	Negative	N	N	N	Negative	Negative	Negative	M	M	M	Positive	Positive	Positive	No	No
246	DRC	f3-45	Belgium	0	9	M	2015-02-21	Salmonella Typhimurium	No	NA	2017-01-24	703	23.4333	N	N	N	Negative	Negative	Negative	N	N	N	Negative	Negative	Negative	W	W	W	Positive	Positive	Positive	No	No
247	DRC	f3-49	Belgium	0	0	M	2015-02-25	Bacillus sp.	No	NA	2017-01-24	699	23.3	N	N	N	Negative	Negative	Negative	N	N	N	Negative	Negative	Negative	N	N	N	Negative	Negative	Negative	No	No
248	DRC	f3-90	Belgium	27	NK	F	2015-03-10	Staphylococcus aureus	No	NA	2017-01-24	686	22.8667	N	N	N	Negative	Negative	Negative	N	N	N	Negative	Negative	Negative	N	N	N	Negative	Negative	Negative	No	No
249	DRC	f3-98	Belgium	2	NK	M	2015-04-06	Salmonella Typhi	No	NA	2017-01-24	659	21.9667	W	W	W	Positive	Positive	Positive	M	M	M	Positive	Positive	Positive	W	W	W	Positive	Positive	Positive	No	No
250	DRC	f4-15	Belgium	0	0	F	2015-03-04	Staphylococcus non-aureus (CNS)	Yes	Staphylococcus non-aureus	2017-01-24	692	23.0667	N	N	N	Negative	Negative	Negative	N	N	N	Negative	Negative	Negative	N	F	F	Negative	Positive	Positive	No	Yes
251	DRC	f4-18	Belgium	6	NK	F	2015-03-09	Staphylococcus non-aureus (CNS)	Yes	Staphylococcus non-aureus	2017-01-24	687	22.9	N	N	N	Negative	Negative	Negative	N	N	N	Negative	Negative	Negative	N	F	F	Negative	Positive	Positive	No	Yes
252	DRC	f4-22	Belgium	19	NK	F	2015-06-09	Salmonella Typhi	No	NA	2017-01-24	595	19.8333	S	S	S	Positive	Positive	Positive	S	S	S	Positive	Positive	Positive	W	W	W	Positive	Positive	Positive	No	No
253	DRC	g1-58	Belgium	4	NK	M	2016-06-27	No growth	No	NA	2017-01-24	211	7.03333	N	N	N	Negative	Negative	Negative	N	N	N	Negative	Negative	Negative	N	N	N	Negative	Negative	Negative	No	No
254	DRC	g1-83	Belgium	0	0	M	2014-11-20	Enterobacter cloacae	No	NA	2017-01-24	796	26.5333	N	N	N	Negative	Negative	Negative	N	N	N	Negative	Negative	Negative	N	N	N	Negative	Negative	Negative	No	No
255	DRC	g1-88	Belgium	14	NK	M	2014-12-16	Acinetobacter iwoffii	No	NA	2017-01-24	770	25.6667	N	N	N	Negative	Negative	Negative	N	N	N	Negative	Negative	Negative	N	N	N	Negative	Negative	Negative	No	No
256	DRC	g1-96	Belgium	0	0	M	2015-02-21	Acinetobacter baumannii	Yes	Acinetobacter baumannii	2017-01-24	703	23.4333	N	N	N	Negative	Negative	Negative	N	N	N	Negative	Negative	Negative	N	F	F	Negative	Positive	Positive	No	Yes
257	DRC	f3-37	Belgium	6	NK	F	2015-02-16	Salmonella Typhimurium	Yes	Salmonella Typhimurium	2017-01-24	708	23.6	S	S	S	Positive	Positive	Positive	S	S	S	Positive	Positive	Positive	M	M	M	Positive	Positive	Positive	Yes	No
258	DRC	g2-09	Belgium	57	NK	M	2014-09-04	Klebsiella pneumoniae	No	NA	2017-01-24	873	29.1	N	N	N	Negative	Negative	Negative	N	N	N	Negative	Negative	Negative	N	N	N	Negative	Negative	Negative	No	No
259	DRC	g2-13	Belgium	0	0	F	2014-10-02	Klebsiella pneumoniae	Yes	Klebsiella pneumoniae	2017-01-24	845	28.1667	N	N	N	Negative	Negative	Negative	N	N	N	Negative	Negative	Negative	N	F	F	Negative	Positive	Positive	No	Yes
260	DRC	f1-36	Belgium	0	0	M	2014-08-02	Salmonella Typhi	No	NA	2017-01-24	906	30.2	M	M	M	Positive	Positive	Positive	M	S	M	Positive	Positive	Positive	M	W	W	Positive	Positive	Positive	No	No
261	DRC	g2-23	Belgium	2	26	M	2014-12-21	Pseudomonas sp.	No	NA	2017-01-24	765	25.5	N	N	N	Negative	Negative	Negative	N	N	N	Negative	Negative	Negative	N	N	N	Negative	Negative	Negative	No	No
262	DRC	f2-36	Belgium	3	NK	M	2015-01-05	Salmonella Enteritidis	No	NA	2017-01-24	750	25	S	S	S	Positive	Positive	Positive	S	S	S	Positive	Positive	Positive	W	W	W	Positive	Positive	Positive	No	No
263	DRC	f2-39	Belgium	2	NK	F	2015-01-09	Salmonella Enteritidis	No	NA	2017-01-24	746	24.8667	S	S	S	Positive	Positive	Positive	S	S	S	Positive	Positive	Positive	W	W	W	Positive	Positive	Positive	No	No
264	DRC	g2-27	Belgium	9	NK	M	2015-01-23	Escherichia coli	No	NA	2017-01-24	732	24.4	N	N	N	Negative	Negative	Negative	N	N	N	Negative	Negative	Negative	N	N	N	Negative	Negative	Negative	No	No
265	DRC	g2-49	Belgium	0	0	M	2014-07-28	Klebsiella pneumoniae	No	NA	2017-01-24	911	30.3667	N	N	N	Negative	Negative	Negative	N	N	N	Negative	Negative	Negative	N	N	N	Negative	Negative	Negative	No	No
266	DRC	g2-52	Belgium	14	NK	M	2014-10-29	Enterobacter cloacae	Yes	Enterobacter cloacae	2017-01-24	818	27.2667	N	N	N	Negative	Negative	Negative	N	N	N	Negative	Negative	Negative	F	F	F	Positive	Positive	Positive	No	Yes
267	DRC	g1-71	Belgium	0	7	M	2016-06-27	No growth	No	NA	2017-01-24	211	7.03333	N	N	N	Negative	Negative	Negative	N	N	N	Negative	Negative	Negative	N	N	N	Negative	Negative	Negative	No	No
268	DRC	f1-100	Belgium	5	NK	F	2014-12-19	Salmonella Typhi	No	NA	2017-01-25	768	25.6	M	W	M	Positive	Positive	Positive	M	M	M	Positive	Positive	Positive	M	W	M	Positive	Positive	Positive	No	No
269	DRC	f1-53	Belgium	2	NK	F	2014-10-22	Staphylococcus aureus	No	NA	2017-01-25	826	27.5333	N	N	N	Negative	Negative	Negative	N	N	N	Negative	Negative	Negative	N	N	N	Negative	Negative	Negative	No	No
270	DRC	f4-13	Belgium	0	0	F	2015-03-04	Staphylococcus non-aureus (CNS)	No	NA	2017-01-25	693	23.1	N	N	N	Negative	Negative	Negative	N	N	N	Negative	Negative	Negative	N	N	N	Negative	Negative	Negative	No	No
271	DRC	f2-01	Belgium	NK	NK	M	2014-12-22	Salmonella Typhi	No	NA	2017-01-25	765	25.5	S	S	S	Positive	Positive	Positive	S	S	S	Positive	Positive	Positive	W	W	W	Positive	Positive	Positive	No	No
272	DRC	f2-03	Belgium	36	NK	M	2014-12-18	Salmonella Typhi	No	NA	2017-01-25	769	25.6333	M	M	M	Positive	Positive	Positive	M	M	M	Positive	Positive	Positive	W	W	W	Positive	Positive	Positive	No	No
273	DRC	f2-14	Belgium	5	NK	M	2014-12-30	Salmonella Typhi	No	NA	2017-01-25	757	25.2333	F	F	F	Positive	Positive	Positive	W	F	W	Positive	Positive	Positive	F	W	F	Positive	Positive	Positive	No	No
274	DRC	f2-22	Belgium	1	22	F	2014-12-28	Salmonella Typhimurium var. Copenhagen	No	NA	2017-01-25	759	25.3	N	N	N	Negative	Negative	Negative	N	N	N	Negative	Negative	Negative	W	W	W	Positive	Positive	Positive	No	No
275	DRC	f2-26	Belgium	1	NK	F	2014-12-30	Salmonella Enteritidis	Yes	Salmonella Enteritidis	2017-01-25	757	25.2333	N	N	N	Negative	Negative	Negative	N	N	N	Negative	Negative	Negative	W	W	W	Positive	Positive	Positive	Yes	No
276	DRC	f2-27	Belgium	NK	NK	M	2014-12-31	Salmonella Enteritidis	No	NA	2017-01-25	756	25.2	F	F	F	Positive	Positive	Positive	F	F	F	Positive	Positive	Positive	W	W	W	Positive	Positive	Positive	No	No
277	DRC	f2-33	Belgium	14	NK	F	2015-01-08	Salmonella Typhi	No	NA	2017-01-25	748	24.9333	F	F	F	Positive	Positive	Positive	W	M	M	Positive	Positive	Positive	W	W	W	Positive	Positive	Positive	No	No
278	DRC	f2-37	Belgium	1	18	F	2015-01-06	Salmonella Enteritidis	No	NA	2017-01-25	750	25	S	S	S	Positive	Positive	Positive	S	S	S	Positive	Positive	Positive	M	M	M	Positive	Positive	Positive	No	No
279	DRC	f2-41	Belgium	11	NK	F	2015-01-10	Salmonella Enteritidis	No	NA	2017-01-25	746	24.8667	M	M	M	Positive	Positive	Positive	M	M	M	Positive	Positive	Positive	W	W	W	Positive	Positive	Positive	No	No
280	DRC	f2-42	Belgium	1	17	M	2015-01-11	Salmonella Enteritidis	No	NA	2017-01-25	745	24.8333	S	S	S	Positive	Positive	Positive	S	S	S	Positive	Positive	Positive	M	M	M	Positive	Positive	Positive	No	No
281	DRC	f2-46	Belgium	0	9	F	2015-01-05	Salmonella Typhimurium	No	NA	2017-01-25	751	25.0333	N	N	N	Negative	Negative	Negative	N	N	N	Negative	Negative	Negative	S	S	S	Positive	Positive	Positive	No	No
282	DRC	f3-09	Belgium	1	16	F	2015-02-03	Salmonella Typhi	No	NA	2017-01-25	722	24.0667	S	S	S	Positive	Positive	Positive	S	S	S	Positive	Positive	Positive	M	M	M	Positive	Positive	Positive	No	No
283	DRC	f3-20	Belgium	15	NK	F	2015-02-08	Salmonella Typhi	No	NA	2017-01-25	717	23.9	M	M	M	Positive	Positive	Positive	S	S	S	Positive	Positive	Positive	W	W	W	Positive	Positive	Positive	No	No
284	DRC	g1-30	Belgium	0	5	F	2014-07-28	Escherichia coli	No	NA	2017-01-25	912	30.4	N	N	N	Negative	Negative	Negative	N	N	N	Negative	Negative	Negative	N	N	N	Negative	Negative	Negative	No	No
285	DRC	g1-38	Belgium	58	NK	F	2014-09-06	Staphylococcus aureus	No	NA	2017-01-25	872	29.0667	N	N	N	Negative	Negative	Negative	N	N	N	Negative	Negative	Negative	N	N	N	Negative	Negative	Negative	No	No
286	DRC	g1-48	Belgium	29	NK	M	2016-06-27	No growth	No	NA	2017-01-25	212	7.06667	N	N	N	Negative	Negative	Negative	N	N	N	Negative	Negative	Negative	N	N	N	Negative	Negative	Negative	No	No
287	DRC	g1-64	Belgium	31	NK	M	2016-06-27	No growth	No	NA	2017-01-25	212	7.06667	N	N	N	Negative	Negative	Negative	N	N	N	Negative	Negative	Negative	N	N	N	Negative	Negative	Negative	No	No
288	DRC	g1-76	Belgium	0	0	M	2014-10-19	Enterobacter agglomerans	No	NA	2017-01-25	829	27.6333	N	N	N	Negative	Negative	Negative	N	N	N	Negative	Negative	Negative	N	N	N	Negative	Negative	Negative	No	No
289	DRC	g1-85	Belgium	2	30	M	2014-09-11	Acinetobacter baumannii	No	NA	2017-01-25	867	28.9	N	N	N	Negative	Negative	Negative	N	N	N	Negative	Negative	Negative	N	N	N	Negative	Negative	Negative	No	No
290	DRC	f4-16	Belgium	3	45	F	2015-03-09	Staphylococcus non-aureus (CNS)	No	NA	2017-01-26	689	22.9667	N	N	N	Negative	Negative	Negative	N	N	N	Negative	Negative	Negative	N	N	N	Negative	Negative	Negative	No	No
291	DRC	f4-17	Belgium	1	14	M	2015-03-09	Staphylococcus non-aureus (CNS)	No	NA	2017-01-26	689	22.9667	N	N	N	Negative	Negative	Negative	N	N	N	Negative	Negative	Negative	N	N	N	Negative	Negative	Negative	No	No
292	DRC	f4-23	Belgium	12	NK	F	2015-06-09	Salmonella Typhi	No	NA	2017-01-26	597	19.9	S	S	S	Positive	Positive	Positive	S	S	S	Positive	Positive	Positive	W	M	W	Positive	Positive	Positive	No	No
293	DRC	f2-06	Belgium	9	NK	M	2014-12-22	Salmonella Typhimurium	No	NA	2017-01-26	766	25.5333	N	N	N	Negative	Negative	Negative	N	N	N	Negative	Negative	Negative	W	M	M	Positive	Positive	Positive	No	No
294	DRC	f1-32	Belgium	73	NK	F	2015-03-10	Staphylococcus non-aureus (CNS)	No	NA	2017-01-26	688	22.9333	N	N	N	Negative	Negative	Negative	N	N	N	Negative	Negative	Negative	N	N	N	Negative	Negative	Negative	No	No
295	DRC	f4-19	Belgium	3	NK	F	2015-03-09	Staphylococcus non-aureus (CNS)	No	NA	2017-01-26	689	22.9667	N	N	N	Negative	Negative	Negative	N	N	N	Negative	Negative	Negative	N	N	N	Negative	Negative	Negative	No	No
296	DRC	f2-64	Belgium	2	33	F	2015-01-15	Staphylococcus aureus	No	NA	2017-01-26	742	24.7333	N	N	N	Negative	Negative	Negative	N	N	N	Negative	Negative	Negative	N	N	N	Negative	Negative	Negative	No	No
297	DRC	f2-65	Belgium	1	NK	F	2015-01-16	Staphylococcus aureus	Yes	Staphylococcus aureus	2017-01-26	741	24.7	N	N	N	Negative	Negative	Negative	N	N	N	Negative	Negative	Negative	F	F	F	Positive	Positive	Positive	No	Yes
298	DRC	g1-29	Belgium	0	0	M	2014-07-22	Escherichia coli	No	NA	2017-01-26	919	30.6333	N	N	N	Negative	Negative	Negative	N	N	N	Negative	Negative	Negative	N	N	N	Negative	Negative	Negative	No	No
299	DRC	f1-19	Belgium	66	NK	M	2014-08-04	Escherichia coli	No	NA	2017-01-26	906	30.2	N	N	N	Negative	Negative	Negative	N	N	N	Negative	Negative	Negative	N	N	N	Negative	Negative	Negative	No	No
300	DRC	g2-07	Belgium	1	16	M	2014-09-19	Klebsiella pneumoniae	No	NA	2017-01-26	860	28.6667	N	N	N	Negative	Negative	Negative	N	N	N	Negative	Negative	Negative	N	N	N	Negative	Negative	Negative	No	No
301	DRC	f2-25	Belgium	1	17	M	2014-12-27	Salmonella Enteritidis	No	NA	2017-01-26	761	25.3667	S	S	S	Positive	Positive	Positive	S	S	S	Positive	Positive	Positive	W	W	W	Positive	Positive	Positive	No	No
302	DRC	f2-34	Belgium	9	NK	F	2015-01-08	Salmonella Typhi	No	NA	2017-01-26	749	24.9667	S	S	S	Positive	Positive	Positive	S	S	S	Positive	Positive	Positive	W	W	W	Positive	Positive	Positive	No	No
303	DRC	g2-31	Belgium	5	NK	M	2015-01-19	Klebsiella pneumoniae	No	NA	2017-01-26	738	24.6	N	N	N	Negative	Negative	Negative	N	N	N	Negative	Negative	Negative	N	N	N	Negative	Negative	Negative	No	No
304	DRC	g2-37	Belgium	2	NK	M	2014-08-12	Pseudomonas aeruginosa	No	NA	2017-01-26	898	29.9333	N	N	N	Negative	Negative	Negative	N	N	N	Negative	Negative	Negative	N	F	N	Negative	Positive	Negative	No	No
305	Cambodia	5/2	Belgium	57	NK	F	2015-07-23	Acinetobacter sp.	No	NA	2017-01-26	553	18.4333	N	N	N	Negative	Negative	Negative	N	N	N	Negative	Negative	Negative	N	N	N	Negative	Negative	Negative	No	No
306	Cambodia	5/8	Belgium	49	NK	F	2015-07-27	Acinetobacter sp.	No	NA	2017-01-26	549	18.3	N	N	N	Negative	Negative	Negative	N	N	N	Negative	Negative	Negative	N	N	N	Negative	Negative	Negative	No	No
307	Cambodia	2/33	Belgium	56	NK	F	2015-03-30	Escherichia coli	No	NA	2017-01-26	668	22.2667	N	N	N	Negative	Negative	Negative	N	N	N	Negative	Negative	Negative	Invalid	Invalid	Invalid	Invalid	Invalid	Invalid	No	NA
308	Cambodia	9/74	Belgium	22	NK	F	2016-03-17	Acinetobacter sp.	No	NA	2017-01-26	315	10.5	N	N	N	Negative	Negative	Negative	N	N	N	Negative	Negative	Negative	N	N	N	Negative	Negative	Negative	No	No
309	DRC	f2-85	Belgium	1	17	M	2015-01-26	Salmonella Enteritidis	No	NA	2017-01-26	731	24.3667	S	S	S	Positive	Positive	Positive	S	S	S	Positive	Positive	Positive	W	W	W	Positive	Positive	Positive	No	No
310	DRC	f2-92	Belgium	2	29	M	2015-01-30	Salmonella Typhi	No	NA	2017-01-26	727	24.2333	W	W	W	Positive	Positive	Positive	W	W	W	Positive	Positive	Positive	F	F	F	Positive	Positive	Positive	No	No
311	Cambodia	8/67	Belgium	42	NK	M	2016-01-13	Aeromonas sp.	No	NA	2017-01-26	379	12.6333	N	N	N	Negative	Negative	Negative	N	N	N	Negative	Negative	Negative	N	N	N	Negative	Negative	Negative	No	No
312	Cambodia	6/7	Belgium	59	NK	M	2015-08-26	Enterobacter sp.	No	NA	2017-01-26	519	17.3	N	N	N	Negative	Negative	Negative	N	N	N	Negative	Negative	Negative	N	N	N	Negative	Negative	Negative	No	No
313	Cambodia	7/56	Belgium	76	NK	F	2015-10-23	Enterobacter sp.	No	NA	2017-01-26	461	15.3667	N	N	N	Negative	Negative	Negative	N	N	N	Negative	Negative	Negative	N	N	N	Negative	Negative	Negative	No	No
314	Cambodia	9/18	Belgium	68	NK	M	2016-02-02	Enterobacter sp.	No	NA	2017-01-26	359	11.9667	N	N	N	Negative	Negative	Negative	N	N	N	Negative	Negative	Negative	N	N	N	Negative	Negative	Negative	No	No
315	Cambodia	8/7	Belgium	38	NK	F	2015-11-19	Klebsiella pneumoniae	No	NA	2017-01-26	434	14.4667	N	N	N	Negative	Negative	Negative	N	N	N	Negative	Negative	Negative	N	N	N	Negative	Negative	Negative	No	No
316	Cambodia	9/44	Belgium	54	NK	M	2016-02-26	Klebsiella pneumoniae	No	NA	2017-01-26	335	11.1667	N	N	N	Negative	Negative	Negative	N	N	N	Negative	Negative	Negative	Invalid	Invalid	Invalid	Invalid	Invalid	Invalid	No	NA
317	Cambodia	8/23	Belgium	29	NK	M	2015-12-04	Moraxcella sp.	No	NA	2017-01-26	419	13.9667	N	N	N	Negative	Negative	Negative	N	N	N	Negative	Negative	Negative	N	N	N	Negative	Negative	Negative	No	No
318	Cambodia	10/57	Belgium	50	NK	F	2016-05-06	Enterobacter sp.	No	NA	2017-01-26	265	8.83333	N	N	N	Negative	Negative	Negative	N	N	N	Negative	Negative	Negative	N	N	N	Negative	Negative	Negative	No	No
319	Cambodia	11/28	Belgium	46	NK	F	2016-06-13	Enterobacter sp.	No	NA	2017-01-26	227	7.56667	N	N	N	Negative	Negative	Negative	N	N	N	Negative	Negative	Negative	N	N	N	Negative	Negative	Negative	No	No
320	Cambodia	14/25	Belgium	72	NK	F	2016-08-20	Bacillus sp.	No	NA	2017-01-26	159	5.3	N	N	N	Negative	Negative	Negative	N	N	N	Negative	Negative	Negative	N	N	N	Negative	Negative	Negative	No	No
321	Cambodia	14/33	Belgium	27	NK	F	2016-08-23	Bacillus sp.	No	NA	2017-01-26	156	5.2	N	N	N	Negative	Negative	Negative	N	N	N	Negative	Negative	Negative	N	N	N	Negative	Negative	Negative	No	No
322	Cambodia	14/57	Belgium	38	NK	M	2016-08-30	Bacillus sp.	No	NA	2017-01-26	149	4.96667	N	N	N	Negative	Negative	Negative	N	N	N	Negative	Negative	Negative	N	N	N	Negative	Negative	Negative	No	No
323	Cambodia	14/67	Belgium	78	NK	F	2016-09-07	Bacillus sp.	No	NA	2017-01-26	141	4.7	N	N	N	Negative	Negative	Negative	N	N	N	Negative	Negative	Negative	N	N	N	Negative	Negative	Negative	No	No
324	Cambodia	14/71	Belgium	58	NK	M	2016-09-06	Staphylococcus non-aureus	No	NA	2017-01-26	142	4.73333	N	N	N	Negative	Negative	Negative	N	N	N	Negative	Negative	Negative	N	N	N	Negative	Negative	Negative	No	No
325	Cambodia	15/2	Belgium	28	NK	F	2016-09-16	Staphylococcus non-aureus	Yes	Staphylococcus non-aureus	2017-01-26	132	4.4	M	M	M	Positive	Positive	Positive	M	S	M	Positive	Positive	Positive	W	S	S	Positive	Positive	Positive	Yes	Yes
326	DRC	f4-20	Belgium	4	59	F	2015-06-06	Salmonella Typhi	No	NA	2017-01-26	600	20	S	S	S	Positive	Positive	Positive	S	S	S	Positive	Positive	Positive	W	W	W	Positive	Positive	Positive	No	No
327	DRC	f4-21	Belgium	1	15	M	2015-06-06	Salmonella Typhi	No	NA	2017-01-26	600	20	S	S	S	Positive	Positive	Positive	S	S	S	Positive	Positive	Positive	W	W	W	Positive	Positive	Positive	No	No
328	Cambodia	15/14	Belgium	48	NK	M	2016-09-28	Staphylococcus non-aureus	No	NA	2017-01-26	120	4	N	N	N	Negative	Negative	Negative	N	N	N	Negative	Negative	Negative	N	N	N	Negative	Negative	Negative	No	No
329	Cambodia	15/16	Belgium	79	NK	F	2016-10-03	Staphylococcus non-aureus	No	NA	2017-01-26	115	3.83333	N	N	N	Negative	Negative	Negative	N	N	N	Negative	Negative	Negative	N	N	N	Negative	Negative	Negative	No	No
330	Cambodia	15/26	Belgium	15	NK	F	2016-10-05	Staphylococcus non-aureus	No	NA	2017-01-26	113	3.76667	N	N	N	Negative	Negative	Negative	N	N	N	Negative	Negative	Negative	N	N	N	Negative	Negative	Negative	No	No
331	DRC	1/58	Belgium	1	22	M	2014-07-30	Serratia sp.	No	NA	2017-01-26	911	30.3667	N	N	N	Negative	Negative	Negative	N	N	N	Negative	Negative	Negative	N	N	N	Negative	Negative	Negative	No	No
332	DRC	1/73	Belgium	18	NK	M	2014-08-10	Candida sp.	Yes	Candida tropicalis	2017-01-26	900	30	N	N	N	Negative	Negative	Negative	N	N	N	Negative	Negative	Negative	F	F	F	Positive	Positive	Positive	No	Yes
333	DRC	2/18	Belgium	3	38	M	2014-10-25	Enterococcus sp.	No	NA	2017-01-26	824	27.4667	N	N	N	Negative	Negative	Negative	N	N	N	Negative	Negative	Negative	N	N	N	Negative	Negative	Negative	No	No
334	DRC	2/40	Belgium	1	20	M	2014-11-19	Enterococcus sp.	No	NA	2017-01-26	799	26.6333	N	N	N	Negative	Negative	Negative	N	N	N	Negative	Negative	Negative	N	N	N	Negative	Negative	Negative	No	No
335	DRC	2/59	Belgium	6	NK	M	2014-12-16	Serratia sp.	No	NA	2017-01-26	772	25.7333	N	N	N	Negative	Negative	Negative	N	N	N	Negative	Negative	Negative	N	N	N	Negative	Negative	Negative	No	No
336	DRC	3/24	Belgium	0	0	M	2015-07-16	Candida sp.	No	NA	2017-01-26	560	18.6667	N	N	N	Negative	Negative	Negative	N	N	N	Negative	Negative	Negative	N	N	N	Negative	Negative	Negative	No	No
337	Cambodia	1/23	Belgium	37	NK	F	2015-03-05	Pseudomonas stutzeri	No	NA	2017-01-30	697	23.2333	N	N	N	Negative	Negative	Negative	N	N	N	Negative	Negative	Negative	N	N	N	Negative	Negative	Negative	No	No
338	Cambodia	1/47	Belgium	60	NK	F	2015-04-28	Escherichia coli	No	NA	2017-01-30	643	21.4333	N	N	N	Negative	Negative	Negative	N	N	N	Negative	Negative	Negative	N	N	N	Negative	Negative	Negative	No	No
339	Cambodia	1/51	Belgium	63	NK	F	2015-05-03	Enterobacter sp.	No	NA	2017-01-30	638	21.2667	N	N	N	Negative	Negative	Negative	N	N	N	Negative	Negative	Negative	N	N	N	Negative	Negative	Negative	No	No
340	DRC	f1-62	Belgium	20	NK	M	2014-11-11	Salmonella Typhi	No	NA	2017-01-30	811	27.0333	S	S	S	Positive	Positive	Positive	S	S	S	Positive	Positive	Positive	W	W	W	Positive	Positive	Positive	No	No
341	DRC	f1-94	Belgium	2	NK	F	2014-12-13	Salmonella Typhimurium var. Copenhagen	No	NA	2017-01-30	779	25.9667	N	N	N	Negative	Negative	Negative	N	N	N	Negative	Negative	Negative	M	W	M	Positive	Positive	Positive	No	No
342	DRC	3/16	Belgium	NK	NK	NK	2015-07-03	Enterococcus faecium	No	NA	2017-01-30	577	19.2333	N	N	N	Negative	Negative	Negative	N	N	N	Negative	Negative	Negative	N	N	N	Negative	Negative	Negative	No	No
343	DRC	8/99	Belgium	0	0	NK	NK	Escherichia coli	No	NA	2017-01-30			N	N	N	Negative	Negative	Negative	N	N	N	Negative	Negative	Negative	N	N	N	Negative	Negative	Negative	No	No
344	DRC	3/17	Belgium	NK	NK	NK	2015-07-03	Escherichia coli	No	NA	2017-01-30	577	19.2333	N	N	N	Negative	Negative	Negative	N	N	N	Negative	Negative	Negative	N	N	N	Negative	Negative	Negative	No	No
345	DRC	3/22	Belgium	NK	NK	NK	2015-07-09	Escherichia coli	Yes	Escherichia coli	2017-01-30	571	19.0333	N	N	N	Negative	Negative	Negative	N	N	N	Negative	Negative	Negative	F	F	F	Positive	Positive	Positive	No	Yes
346	Cambodia	3/51	Belgium	23	NK	M	2016-07-22	No growth	No	NA	2017-01-30	192	6.4	N	N	N	Negative	Negative	Negative	N	N	N	Negative	Negative	Negative	N	N	N	Negative	Negative	Negative	No	No
347	DRC	f1-56	Belgium	2	27	M	2014-11-06	Salmonella Typhi	No	NA	2017-01-30	816	27.2	S	S	S	Positive	Positive	Positive	S	S	S	Positive	Positive	Positive	W	W	W	Positive	Positive	Positive	No	No
348	DRC	f1-95	Belgium	15	NK	M	2014-12-15	Salmonella Typhi	No	NA	2017-01-30	777	25.9	M	M	M	Positive	Positive	Positive	M	M	M	Positive	Positive	Positive	F	W	F	Positive	Positive	Positive	No	No
349	Cambodia	3/54	Belgium	55	NK	F	2016-07-22	No growth	No	NA	2017-01-30	192	6.4	N	N	N	Negative	Negative	Negative	N	N	N	Negative	Negative	Negative	N	N	N	Negative	Negative	Negative	No	No
350	Cambodia	3/60	Belgium	73	NK	F	2016-07-23	No growth	No	NA	2017-01-30	191	6.36667	N	N	N	Negative	Negative	Negative	N	N	N	Negative	Negative	Negative	N	N	N	Negative	Negative	Negative	No	No
351	Cambodia	3/65	Belgium	44	NK	F	2016-07-25	No growth	No	NA	2017-01-30	189	6.3	N	N	N	Negative	Negative	Negative	N	N	N	Negative	Negative	Negative	N	N	N	Negative	Negative	Negative	No	No
352	Cambodia	3/73	Belgium	77	NK	F	2016-08-01	Corynebacterium sp.	No	NA	2017-01-30	182	6.06667	N	N	N	Negative	Negative	Negative	N	N	N	Negative	Negative	Negative	N	N	N	Negative	Negative	Negative	No	No
353	Cambodia	3/75	Belgium	30	NK	F	2016-08-09	Bacillus sp.	No	NA	2017-01-30	174	5.8	N	N	N	Negative	Negative	Negative	N	N	N	Negative	Negative	Negative	N	N	N	Negative	Negative	Negative	No	No
354	DRC	4/24	Belgium	0	1	M	2016-04-30	Staphylococcus non-aureus (CNS)	No	NA	2017-01-30	275	9.16667	N	N	N	Negative	Negative	Negative	N	N	N	Negative	Negative	Negative	N	N	N	Negative	Negative	Negative	No	No
355	DRC	f1-42	Belgium	1	21	F	2014-10-11	Salmonella Typhi	No	NA	2017-01-30	842	28.0667	W	W	W	Positive	Positive	Positive	M	M	M	Positive	Positive	Positive	W	W	W	Positive	Positive	Positive	No	No
356	Cambodia	4/3	Belgium	65	NK	F	2015-06-02	Escherichia coli	No	NA	2017-01-30	608	20.2667	N	N	N	Negative	Negative	Negative	N	N	N	Negative	Negative	Negative	N	N	N	Negative	Negative	Negative	No	No
357	Cambodia	4/4	Belgium	69	NK	M	2016-08-22	Pseudomonas sp.	No	NA	2017-01-30	161	5.36667	N	N	N	Negative	Negative	Negative	N	N	N	Negative	Negative	Negative	N	N	N	Negative	Negative	Negative	No	No
358	DRC	4/50	Belgium	9	NK	F	2016-06-12	Staphylococcus non-aureus (CNS)	No	NA	2017-01-30	232	7.73333	N	N	N	Negative	Negative	Negative	N	N	N	Negative	Negative	Negative	N	N	N	Negative	Negative	Negative	No	No
359	Cambodia	2/13	Belgium	23	NK	F	2015-08-24	Escherichia coli	No	NA	2017-01-30	525	17.5	N	N	N	Negative	Negative	Negative	N	N	N	Negative	Negative	Negative	N	N	N	Negative	Negative	Negative	No	No
360	Cambodia	2/49	Belgium	82	NK	F	2015-12-23	Escherichia coli	No	NA	2017-01-30	404	13.4667	N	N	N	Negative	Negative	Negative	N	N	N	Negative	Negative	Negative	N	N	N	Negative	Negative	Negative	No	No
361	DRC	f1-49	Belgium	0	0	M	2014-10-16	Escherichia coli	No	NA	2017-01-30	837	27.9	N	N	N	Negative	Negative	Negative	N	N	N	Negative	Negative	Negative	N	N	N	Negative	Negative	Negative	No	No
362	DRC	f3-84	Belgium	24	NK	M	2015-05-25	Salmonella Typhi	No	NA	2017-01-30	616	20.5333	S	S	S	Positive	Positive	Positive	S	S	S	Positive	Positive	Positive	W	F	W	Positive	Positive	Positive	No	No
363	DRC	f4-33	Belgium	1	NK	F	2014-12-16	Salmonella Typhimurium var. Copenhagen	No	NA	2017-01-30	776	25.8667	N	N	N	Negative	Negative	Negative	N	N	N	Negative	Negative	Negative	M	M	M	Positive	Positive	Positive	No	No
364	DRC	g2-24	Belgium	0	0	F	2014-12-15	Klebsiella pneumoniae	Yes	Klebsiella pneumoniae	2017-01-30	777	25.9	N	N	N	Negative	Negative	Negative	N	N	N	Negative	Negative	Negative	F	F	F	Positive	Positive	Positive	No	Yes
365	Cambodia	1/1	Belgium	52	NK	F	2015-01-02	Staphylococcus aureus	No	NA	2017-01-30	759	25.3	N	N	N	Negative	Negative	Negative	N	N	N	Negative	Negative	Negative	N	N	N	Negative	Negative	Negative	No	No
366	Cambodia	1/15	Belgium	69	NK	F	2015-02-19	Staphylococcus aureus	No	NA	2017-01-30	711	23.7	N	N	N	Negative	Negative	Negative	N	N	N	Negative	Negative	Negative	N	N	N	Negative	Negative	Negative	No	No
367	DRC	32/99	Belgium	0	0	F	2015-07-16	Enterococcus faecium	Yes	Enterococcus faecium	2017-01-30	564	18.8	F	F	F	Positive	Positive	Positive	F	F	F	Positive	Positive	Positive	N	N	N	Negative	Negative	Negative	Yes	No
368	DRC	f1-40	Belgium	2	33	M	2014-09-25	Salmonella Enteritidis	No	NA	2017-01-31	859	28.6333	S	S	S	Positive	Positive	Positive	S	S	S	Positive	Positive	Positive	M	M	M	Positive	Positive	Positive	No	No
369	DRC	f1-46	Belgium	0	6	M	2014-10-01	Salmonella Enteritidis	No	NA	2017-01-31	853	28.4333	M	M	M	Positive	Positive	Positive	S	S	S	Positive	Positive	Positive	M	M	M	Positive	Positive	Positive	No	No
370	DRC	f1-47	Belgium	1	17	M	2014-10-09	Salmonella Enteritidis	No	NA	2017-01-31	845	28.1667	S	S	S	Positive	Positive	Positive	S	S	S	Positive	Positive	Positive	W	W	W	Positive	Positive	Positive	No	No
371	DRC	f1-50	Belgium	3	38	M	2014-10-17	Salmonella Enteritidis	No	NA	2017-01-31	837	27.9	M	M	M	Positive	Positive	Positive	M	M	M	Positive	Positive	Positive	W	M	W	Positive	Positive	Positive	No	No
372	DRC	f1-74	Belgium	1	18	M	2014-11-29	Salmonella Typhimurium	No	NA	2017-01-31	794	26.4667	N	N	N	Negative	Negative	Negative	N	N	N	Negative	Negative	Negative	M	M	M	Positive	Positive	Positive	No	No
373	DRC	f1-78	Belgium	1	22	F	2014-12-03	Salmonella Typhimurium	No	NA	2017-01-31	790	26.3333	N	N	N	Negative	Negative	Negative	N	N	N	Negative	Negative	Negative	W	W	W	Positive	Positive	Positive	No	No
374	DRC	f1-81	Belgium	1	NK	M	2014-12-05	Salmonella Typhimurium	No	NA	2017-01-31	788	26.2667	N	N	N	Negative	Negative	Negative	N	N	N	Negative	Negative	Negative	W	W	W	Positive	Positive	Positive	No	No
375	DRC	f2-07	Belgium	0	8	F	2014-12-23	Salmonella Typhimurium	No	NA	2017-01-31	770	25.6667	N	N	N	Negative	Negative	Negative	N	N	N	Negative	Negative	Negative	W	W	W	Positive	Positive	Positive	No	No
376	Cambodia	2/75	Belgium	62	NK	M	2016-04-11	Klebsiella pneumoniae	No	NA	2017-01-31	295	9.83333	N	N	N	Negative	Negative	Negative	N	N	N	Negative	Negative	Negative	N	N	N	Negative	Negative	Negative	No	No
377	DRC	f2-16	Belgium	0	10	M	2015-01-02	Salmonella Typhimurium	No	NA	2017-01-31	760	25.3333	N	N	N	Negative	Negative	Negative	N	N	N	Negative	Negative	Negative	W	W	W	Positive	Positive	Positive	No	No
378	DRC	f1-57	Belgium	0	6	F	2014-11-04	Salmonella Enteritidis	No	NA	2017-01-31	819	27.3	S	S	S	Positive	Positive	Positive	S	S	S	Positive	Positive	Positive	W	W	W	Positive	Positive	Positive	No	No
379	DRC	f1-64	Belgium	1	23	F	2014-11-12	Salmonella Enteritidis	No	NA	2017-01-31	811	27.0333	S	S	S	Positive	Positive	Positive	S	S	S	Positive	Positive	Positive	W	W	W	Positive	Positive	Positive	No	No
380	DRC	f1-65	Belgium	1	21	M	2014-11-13	Salmonella Enteritidis	No	NA	2017-01-31	810	27	S	S	S	Positive	Positive	Positive	S	S	S	Positive	Positive	Positive	M	M	M	Positive	Positive	Positive	No	No
381	DRC	f2-21	Belgium	3	41	M	2015-01-05	Salmonella Typhimurium	No	NA	2017-01-31	757	25.2333	N	N	N	Negative	Negative	Negative	N	N	N	Negative	Negative	Negative	M	M	M	Positive	Positive	Positive	No	No
382	DRC	f2-48	Belgium	2	NK	M	2015-01-10	Salmonella Typhimurium	No	NA	2017-01-31	752	25.0667	N	N	N	Negative	Negative	Negative	N	W	N	Negative	Positive	Negative	S	S	S	Positive	Positive	Positive	No	No
383	DRC	3/4	Belgium	3	NK	F	2015-02-18	Salmonella Enteritidis	No	NA	2017-01-31	713	23.7667	M	M	M	Positive	Positive	Positive	M	M	M	Positive	Positive	Positive	W	W	W	Positive	Positive	Positive	No	No
384	DRC	3/8	Belgium	7	NK	M	2015-03-26	Salmonella Enteritidis	No	NA	2017-01-31	677	22.5667	S	S	S	Positive	Positive	Positive	S	S	S	Positive	Positive	Positive	W	W	W	Positive	Positive	Positive	No	No
385	DRC	3/9	Belgium	0	6	M	2015-03-31	Salmonella Enteritidis	No	NA	2017-01-31	672	22.4	S	S	S	Positive	Positive	Positive	S	S	S	Positive	Positive	Positive	M	M	M	Positive	Positive	Positive	No	No
386	DRC	3/33	Belgium	1	14	F	2015-11-11	Salmonella Enteritidis	No	NA	2017-01-31	447	14.9	F	F	F	Positive	Positive	Positive	F	F	F	Positive	Positive	Positive	W	W	W	Positive	Positive	Positive	No	No
387	DRC	3/47	Belgium	1	13	F	2015-12-03	Salmonella Enteritidis	No	NA	2017-01-31	425	14.1667	S	S	S	Positive	Positive	Positive	S	S	S	Positive	Positive	Positive	W	W	W	Positive	Positive	Positive	No	No
388	Cambodia	4/22	Belgium	81	NK	F	2016-10-06	Viridans streptococci	No	NA	2017-01-31	117	3.9	N	N	N	Negative	Negative	Negative	N	N	N	Negative	Negative	Negative	N	N	N	Negative	Negative	Negative	No	No
389	DRC	f2-77	Belgium	1	NK	M	2015-01-21	Salmonella Typhimurium	No	NA	2017-01-31	741	24.7	N	N	N	Negative	Negative	Negative	N	N	N	Negative	Negative	Negative	W	W	W	Positive	Positive	Positive	No	No
390	DRC	f2-99	Belgium	0	8	F	2015-01-28	Salmonella Typhimurium	No	NA	2017-01-31	734	24.4667	N	N	N	Negative	Negative	Negative	N	N	N	Negative	Negative	Negative	W	W	W	Positive	Positive	Positive	No	No
391	DRC	f3-05	Belgium	1	13	M	2015-02-01	Salmonella Typhimurium	No	NA	2017-01-31	730	24.3333	N	N	N	Negative	Negative	Negative	N	N	N	Negative	Negative	Negative	M	M	M	Positive	Positive	Positive	No	No
392	DRC	f3-06	Belgium	2	29	F	2015-02-01	Salmonella Typhimurium	No	NA	2017-01-31	730	24.3333	N	N	N	Negative	Negative	Negative	N	N	N	Negative	Negative	Negative	M	M	M	Positive	Positive	Positive	No	No
393	DRC	f3-10	Belgium	1	NK	M	2015-02-03	Salmonella Typhimurium	No	NA	2017-01-31	728	24.2667	N	N	N	Negative	Negative	Negative	N	N	N	Negative	Negative	Negative	W	W	W	Positive	Positive	Positive	No	No
394	DRC	f1-76	Belgium	1	16	M	2014-12-01	Salmonella Enteritidis	No	NA	2017-01-31	792	26.4	S	S	S	Positive	Positive	Positive	S	S	S	Positive	Positive	Positive	W	W	W	Positive	Positive	Positive	No	No
395	DRC	f1-77	Belgium	2	31	F	2014-12-02	Salmonella Enteritidis	No	NA	2017-01-31	791	26.3667	S	S	S	Positive	Positive	Positive	S	S	S	Positive	Positive	Positive	W	W	W	Positive	Positive	Positive	No	No
396	DRC	f1-89	Belgium	0	6	M	2014-12-09	Salmonella Enteritidis	No	NA	2017-01-31	784	26.1333	S	S	S	Positive	Positive	Positive	S	S	S	Positive	Positive	Positive	M	M	M	Positive	Positive	Positive	No	No
397	DRC	3/53	Belgium	0	3	M	2016-03-19	Salmonella Enteritidis	No	NA	2017-01-31	318	10.6	S	S	S	Positive	Positive	Positive	S	S	S	Positive	Positive	Positive	M	M	M	Positive	Positive	Positive	No	No
398	DRC	f3-12	Belgium	0	6	F	2015-02-04	Salmonella Typhimurium	No	NA	2017-01-31	727	24.2333	N	N	N	Negative	Negative	Negative	N	N	N	Negative	Negative	Negative	M	M	M	Positive	Positive	Positive	No	No
399	DRC	f3-13	Belgium	0	4	F	2015-02-04	Salmonella Typhimurium	No	NA	2017-01-31	727	24.2333	N	N	N	Negative	Negative	Negative	N	N	N	Negative	Negative	Negative	M	M	M	Positive	Positive	Positive	No	No
400	DRC	f3-17	Belgium	0	11	M	2015-02-05	Salmonella Typhimurium	No	NA	2017-01-31	726	24.2	N	N	N	Negative	Negative	Negative	N	N	N	Negative	Negative	Negative	M	S	S	Positive	Positive	Positive	No	No
401	DRC	f3-38	Belgium	0	6	M	2015-02-16	Salmonella Typhimurium	No	NA	2017-01-31	715	23.8333	N	N	N	Negative	Negative	Negative	N	N	N	Negative	Negative	Negative	W	W	W	Positive	Positive	Positive	No	No
402	DRC	f1-98	Belgium	0	10	M	2014-12-15	Salmonella Enteritidis	No	NA	2017-01-31	778	25.9333	S	S	S	Positive	Positive	Positive	S	S	S	Positive	Positive	Positive	W	M	M	Positive	Positive	Positive	No	No
403	DRC	f1-99	Belgium	2	NK	M	2014-12-16	Salmonella Enteritidis	No	NA	2017-01-31	777	25.9	S	S	S	Positive	Positive	Positive	S	S	S	Positive	Positive	Positive	M	M	M	Positive	Positive	Positive	No	No
404	DRC	f3-44	Belgium	4	NK	M	2015-02-19	Salmonella Typhimurium	No	NA	2017-01-31	712	23.7333	N	N	N	Negative	Negative	Negative	N	N	N	Negative	Negative	Negative	M	M	M	Positive	Positive	Positive	No	No
405	DRC	f3-47	Belgium	4	NK	F	2015-02-23	Salmonella Typhimurium	No	NA	2017-01-31	708	23.6	N	N	N	Negative	Negative	Negative	N	N	N	Negative	Negative	Negative	W	W	W	Positive	Positive	Positive	No	No
406	Cambodia	3/76	Belgium	78	NK	M	2016-08-10	Klebsiella pneumoniae	No	NA	2017-01-31	174	5.8	N	N	N	Negative	Negative	Negative	N	N	N	Negative	Negative	Negative	N	N	N	Negative	Negative	Negative	No	No
407	DRC	f3-66	Belgium	0	11	M	2015-03-04	Salmonella Typhimurium	No	NA	2017-01-31	699	23.3	N	N	N	Negative	Negative	Negative	N	N	N	Negative	Negative	Negative	S	M	M	Positive	Positive	Positive	No	No
408	DRC	f3-89	Belgium	0	3	M	2015-03-21	Salmonella Typhimurium	No	NA	2017-01-31	682	22.7333	N	N	N	Negative	Negative	Negative	N	N	N	Negative	Negative	Negative	M	M	M	Positive	Positive	Positive	No	No
409	DRC	f3-97	Belgium	12	NK	F	2015-04-06	Salmonella Typhimurium	No	NA	2017-01-31	666	22.2	N	N	N	Negative	Negative	Negative	N	N	N	Negative	Negative	Negative	M	M	M	Positive	Positive	Positive	No	No
410	DRC	f3-16	Belgium	4	NK	F	2015-02-04	Salmonella Enteritidis	No	NA	2017-01-31	727	24.2333	S	S	S	Positive	Positive	Positive	S	S	S	Positive	Positive	Positive	M	M	M	Positive	Positive	Positive	No	No
411	DRC	f3-69	Belgium	1	20	F	2015-03-07	Salmonella Typhimurium	No	NA	2017-01-31	696	23.2	N	N	N	Negative	Negative	Negative	N	N	N	Negative	Negative	Negative	F	F	F	Positive	Positive	Positive	No	No
412	DRC	f4-03	Belgium	1	NK	M	2015-04-23	Salmonella Typhimurium	No	NA	2017-01-31	649	21.6333	N	N	N	Negative	Negative	Negative	N	N	N	Negative	Negative	Negative	M	M	M	Positive	Positive	Positive	No	No
413	DRC	f4-29	Belgium	1	17	F	2015-06-11	Salmonella Typhimurium	No	NA	2017-01-31	600	20	N	N	N	Negative	Negative	Negative	N	N	N	Negative	Negative	Negative	S	S	S	Positive	Positive	Positive	No	No
Test line intensities:
N = no test line
F = faint
W = weak
M = medium
S = strong
	= False positive or false negative reading/result
	= Correct result
Min = Reading after 10 minutes
Max = Reading after 20 minutes
R1 = Reader 1
R2 = Reader 2 (2 different persons)
