# Supplementary material for: Diagnostic accuracy of antigen-based immunochromatographic rapid diagnostic tests for the detection of Salmonella in blood culture broth
Source: PLoS One. 2018 Mar 8;13(3):e0194024. doi: 10.1371/journal.pone.0194024 (PMC5843332; doi:10.1371/journal.pone.0194024)
Supplement: S3 Table — Min = Reading after 10 minutes. Max = Reading after 20 minutes. R1 = Reader 1. R2 = Reader 2 (2 different persons). (XLSX) [file pone.0194024.s004.xlsx]

## Sheet: S3
S3. Dataset - Blood culture broth samples excluded from analysis
No.	Country_Collection	Sample_ID	Country_Storage	Age_years	Age_months	Gender	Date_of_Collection	Original_ID_broth	ID_broth_confirmed	Confirmed_ID_broth	Date of testing	Days_to_testing	Months_to_testing	Consensus_SD_MIN	Consensus_SD_MAX	RESULT_SD_MIN	RESULT_SD_MAX	Consensus_CD	RESULT_CD	False result SD	False result CD
1	Cambodia	47/38	Cambodia	31	372	F	2011-07-12	Salmonella Typhi	Yes	Salmonella Paratyphi A	2016-11-17	1955	65.1667	N	N	Negative	Negative	N	Negative	No	Yes
2	Cambodia	62/43	Cambodia	17	204	F	2012-09-30	Salmonella Typhi	Yes	Salmonella Paratyphi A	2016-11-18	1510	50.3333	N	N	Negative	Negative	N	Negative	No	Yes
3	DRC	f3-19	Belgium	3	43	F	2015-02-06	Salmonella Enteritidis	Yes	Staphylococcus aureus	2017-01-13	707	23.5667	N	N	Negative	Negative	N	Negative	No	No
4	DRC	f3-68	Belgium	2	NK	M	2015-03-06	Salmonella Typhimurium	Yes	Salmonella Stanleyville	2017-01-13	679	22.6333	N	N	Negative	Negative	N	Negative	No	Yes
5	DRC	f3-03	Belgium	1	NK	M	2015-02-01	Salmonella Enteritidis	Yes	Salmonella Typhimurium	2017-01-17	716	23.8667	N	N	Negative	Negative	W	Positive	No	No
6	DRC	f3-76	Belgium	18	NK	F	2015-05-09	Salmonella Typhimurium	Yes	Salmonella Typhi	2017-01-12	614	20.4667	M	S	Positive	Positive	F	Positive	No	No
7	DRC	f2-66	Belgium	0	5	M	2015-01-16	Staphylococcus aureus	Yes	Salmonella Enteritidis	2017-01-26	741	24.7	S	S	Positive	Positive	M	Positive	No	No
8	DRC	f2-20	Belgium	2	NK	M	2015-01-04	Salmonella Typhimurium	Yes	Salmonella Enteritidis	2017-01-31	758	25.2667	M	M	Positive	Positive	F	Positive	No	No
9	DRC	f3-02	Belgium	2	NK	M	2015-01-29	Bacillus sp.	Yes	Streptococcus simulans	2017-01-25	727	24.2333	N	N	Negative	Negative	F	Positive	No	Yes
10	DRC	g2-51	Belgium	1	13	M	2014-10-04	Pseudomonas aeruginosa	Yes	Bacillus sp.	2017-01-24	843	28.1	N	N	Negative	Negative	F	Positive	No	Yes
11	DRC	g1-90	Belgium	5	NK	F	2014-12-18	Acinetobacter baumannii	Yes	Enterococcus faecalis	2017-01-20	764	25.4667	N	F	Negative	Positive	F	Positive	Yes	Yes
12	Cambodia	1/69	Belgium	67	NK	F	2015-06-21	Corynebacterium	Yes	Escherichia coli and Enterobacter cloacae	2017-01-30	589	19.6333	W	W	Positive	Positive	N	Negative	Yes	No
13	DRC	g2-57	Belgium	4	NK	F	2015-01-14	Salmonella Typhimurium	Yes	Salmonella Enteritidis	2017-01-31	748	24.9333	W	W	Positive	Positive	W	Positive	No	No
Min = Reading after 10 minutes
Max = Reading after 20 minutes
R1 = Reader 1
R2 = Reader 2 (two different persons)
