# Supplementary material for: Diagnostic accuracy of antigen-based immunochromatographic rapid diagnostic tests for the detection of Salmonella in blood culture broth
Source: PLoS One. 2018 Mar 8;13(3):e0194024. doi: 10.1371/journal.pone.0194024 (PMC5843332; doi:10.1371/journal.pone.0194024)
Supplement: S4 Table — Ag = Antigen. SD = Standard Diagnostics. R1 = reader one (lab technician—first reader in both Belgium and Cambodia). R2 = reader 2 (lab technician—second reader in Cambodia). R3 = reader 3 (lab technician—second reader Belgium). (XLSX) [file pone.0194024.s005.xlsx]

## Sheet: S4
S4. Results Rapid Diagnostic tests on blood culture broth - Kappa values
Line intensity readings
Readers*	Test	Reading time	% agreement	Kappa
R1 vs. R2	SD Bioline Salmonella typhi Ag	10 min	0.97	0.9286
R1 vs. R3	SD Bioline Salmonella typhi Ag	10 min	96.1%	0.9266
R1 vs. R2	SD Bioline Salmonella typhi Ag	20 min	99.2%	0.9813
R1 vs. R3	SD Bioline Salmonella typhi Ag	20 min	97.9%	0.9546
R1 vs. R2	Salmonella Ag Rapid Test Creative Diagnostics	10 min	90.98%	0.8276
R1 vs. R3	Salmonella Ag Rapid Test Creative Diagnostics	10 min	0.86	0.8015
Positive and negative readings
Readers*	Test	Reading time	% agreement	Kappa
R1 vs. R2	SD Bioline Salmonella typhi Ag	10 min	99.2%	0.9814
R1 vs. R3	SD Bioline Salmonella typhi Ag	10 min	99.6%	0.9923
R1 vs. R2	SD Bioline Salmonella typhi Ag	20 min	99.2%	0.9813
R1 vs. R3	SD Bioline Salmonella typhi Ag	20 min	97.9%	0.9546
R1 vs. R2	Salmonella Ag Rapid Test Creative Diagnostics	10 min	96.2%	0.9181
R1 vs. R3	Salmonella Ag Rapid Test Creative Diagnostics	10 min	96.4%	0.9201
Ag = Antigen
SD = Standard Diagnostics
R1= reader one (lab technician - first reader in both Belgium and Cambodia)
R2 = reader 2 (lab technician - second reader in Cambodia)
R3 = reader 3 (lab technician - second reader Belgium)
