# Supplementary material for: Diagnostic accuracy of antigen-based immunochromatographic rapid diagnostic tests for the detection of Salmonella in blood culture broth
Source: PLoS One. 2018 Mar 8;13(3):e0194024. doi: 10.1371/journal.pone.0194024 (PMC5843332; doi:10.1371/journal.pone.0194024)
Supplement: S5 Table — IFU = Instructions For Use. RDT = Rapid Diagnostic Test. (XLSX) [file pone.0194024.s006.xlsx]

## Sheet: S5
S5 Analysis Instructions For Use (IFU)
Manufacturer		Standard Diagnostics (SD)	DIALAB GmbH	Labcare	Science with a Mission, Inc (SMI)	Science with a Mission, Inc (SMI)	Creative Diagnostics (CD)
Product	Product name	SD Bioline Salmonella typhi Ag	"DIAQUICK" S. typhi/paratyphi Ag cassette	ACCUCARE ONE STEP S. TYPHI/S. PARATYPHI "A" Ag CARD test	Salmonella Typhi Antigen Strip	Salmonella typhi/paratyphi A, B & C Test Device	Salmonella Ag Rapid Test
	Product code	No	Yes	No	No	Yes	Yes
	Number of tests provided in the kit	Yes	Yes	Yes	No	No	Yes
Intended use	Required specimen	Yes	Yes	Yes	Yes	Yes	Yes
	Test principle	Yes	Yes	Yes	Yes	Yes	Yes
Warnings and precautions		Yes	Yes	Yes	Yes	Yes	Yes
Materials	Materials provided	Yes	Yes	No	Yes	Yes	Yes
	Materials required but not provided	Yes	Yes	No	Yes	Yes	Yes
Test kit storage and stability		Yes	Yes	Yes	Yes	Yes	Yes
Specific antigen detected		No	Yes	No	No	No	No
Limitations of the test		Yes	Yes	Yes	Yes	Yes	Yes
Reading time		'10 -20 minutes. Do not interpret after 20 minutes'	'At 20 minutes'; no range, no maximum reading time	'Within 15 minutes'; no minimum time	'10-20 minutes. Do not interpret after 30 minutes.'	'10-20 minutes. Do no interpret after 30 minutes.'	'At 10 minutes.'; no range, no maximum reading time
Job aid		Yes	No	No	No	No	No
Complete array of test results		Yes	Yes	No. Scenario of missing control line not described (invalid results)	Yes	No. Scenario of missing control line not described (invalid results)	No. Scenario of missing control line not described (invalid results)
Performance specifications	Analytical sensitivity (detection limit)	LOD (CFU/ml) mentioned	LPS mentioned without conversion factor to CFU/ml	No	No	No	LOD (CFU/ml) mentioned
	Analytical specificity	No	'No cross-reactivity'	No	No	No	Cross-reactivity mentioned for 4 other stool pathogens
	Diagnostic sensitivity	Yes	No	No percentage	No	No	Yes
	Diagnostic specifcity	Yes	No	No percentage	No	No	Yes
	Repeatability (test related, lab conditions)	No	No	No	No	No	No
	Reproducibility (field conditions)	Yes	No	No	No	No	No
	Number of specimens	Yes	NA	No	NA	NA	40
	Pathogens tested	No	NA	No	NA	NA	No
	Type of study	Golden standard not accurate	NA	No	NA	NA	Golden standard not accurate
	Setting of study	Yes (Korea)	NA	No	NA	NA	No
	Performer of study	No	NA	No	NA	NA	Intermedial
Bibliography		Yes	Yes	No	No	Yes	Yes
Contact of Manufacturer		Yes	Yes	Yes	Yes	Yes	Yes
IFU version no. & date		Yes	Yes	No	No	Yes	No
Errors		'Salmonella Typhi antigen' (probably Salmonella O9- antigen)	NA	Incorrect abbreviation 'S.P.Typhi' (used for Salmonella Paratyphi)	Detection of Salmonella Typhimirium' (should be detection of Salmonella Typhi)	Dectection of Salmonella Paratyphi A antigens, vs. Salmonella Paratyphi (A, B and C) antigens	Mentioning of green coloured control line
RDT = Rapid Diagnostic Test
IFU = Instructions For Use
